# Supplementary material for: Carbon Source Influence on Extracellular pH Changes along Bacterial Cell-Growth
Source: Genes (Basel). 2020 Oct 30;11(11):1292. doi: 10.3390/genes11111292 (PMC7693008; doi:10.3390/genes11111292)
Supplement: Supplementary file 1 [file genes-11-01292-s001.zip]

Archive with 1 entries (1 files):
- Suppl-S1.xlsx
