# Supplementary material for: Carbon Source Influence on Extracellular pH Changes along Bacterial Cell-Growth
Source: Genes (Basel). 2020 Oct 30;11(11):1292. doi: 10.3390/genes11111292 (PMC7693008; doi:10.3390/genes11111292)
Supplement: Supplementary file 1 [file genes-11-01292-s001.zip › Suppl-S1.xlsx]

## Sheet: Hoja1
Glucose				Glycerol		NORMAL	DF			Glucose			Citrate		NORMAL	DF
G3PD2	-0.0974781			G3PD2	12.4798	10.1183	10.2158	10.2158		EX_h(e)	5.76994		EX_h(e)	-14.463	-18.8079	-24.5778	24.5778
GLYCtpp	-0.00305867			GLYCtpp	-12.6038	-10.2188	-10.2158	10.2158		Htex	-5.76994		Htex	14.463	18.8079	24.5778	24.5778
GLYK	0.00305867			GLYK	12.6038	10.2188	10.2158	10.2158		CO2tex	-13.0163		CO2tex	-18.7417	-24.372	-11.3557	11.3557
EX_glyc(e)	0			EX_glyc(e)	-12.6	-10.2158	-10.2158	10.2158		CO2tpp	-13.0163		CO2tpp	-18.7417	-24.372	-11.3557	11.3557
GLYCtex	0			GLYCtex	12.6	10.2158	10.2158	10.2158		EX_co2(e)	13.0163		EX_co2(e)	18.7417	24.372	11.3557	11.3557
TPI	-0.0988788			TPI	11.7795	9.55053	9.6494	9.6494		H2Otpp	-35.4637		H2Otpp	-18.5588	-24.1341	11.3296	11.3296
CO2tex	-13.0163			CO2tex	-7.23207	-5.86358	7.15272	7.15272		CITt_kt	0		CITt_kt	6.3	8.1926	8.1926	8.1926	8.2 H
CO2tpp	-13.0163			CO2tpp	-7.23207	-5.86358	7.15272	7.15272		CITtex	0		CITtex	6.3	8.1926	8.1926	8.1926
EX_co2(e)	13.0163			EX_co2(e)	7.23207	5.86358	-7.15272	7.15272		EX_cit(e)	0		EX_cit(e)	-6.3	-8.1926	-8.1926	8.1926
EX_glc(e)	-6.3			EX_glc(e)	0	0	6.3	6.3		GAPD	5.31806		GAPD	-0.957481	-1.24512	-6.56318	6.56318
GLCDpp	6.3			GLCDpp	0	0	-6.3	6.3		PGK	-5.31806		PGK	0.957481	1.24512	6.56318	6.56318
GLCNt2rpp	6.3			GLCNt2rpp	0	0	-6.3	6.3		ENO	4.17106		ENO	-1.71981	-2.23646	-6.40752	6.40752
GLCtex	6.3			GLCtex	0	0	-6.3	6.3		PGM	-4.17106		PGM	1.71981	2.23646	6.40752	6.40752
GNK	6.3			GNK	0	0	-6.3	6.3		EX_glc(e)	-6.3		EX_glc(e)	0	0	6.3	6.3
EDA	5.45048			EDA	0	0	-5.45048	5.45048		GLCDpp	6.3		GLCDpp	0	0	-6.3	6.3
EDD	5.45048			EDD	0	0	-5.45048	5.45048		GLCNt2rpp	6.3		GLCNt2rpp	0	0	-6.3	6.3
NADH16pp	14.5718			NADH16pp	23.2903	18.8832	4.3114	4.3114		GLCtex	6.3		GLCtex	0	0	-6.3	6.3
CYTBO3_4pp	23.9574			CYTBO3_4pp	24.5046	19.8677	-4.08968	4.08968		GNK	6.3		GNK	0	0	-6.3	6.3
GLUDx	-3.87835			GLUDx	-3.46115e-29	-2.80621e-29	3.87835	3.87835		EDA	5.45048		EDA	0	0	-5.45048	5.45048
GLUDy	-0.423745			GLUDy	-5.30615	-4.30209	-3.87835	3.87835		EDD	5.45048		EDD	0	0	-5.45048	5.45048
NADTRHD	0			NADTRHD	4.17728	3.38683	3.38683	3.38683		EX_h2o(e)	29.1487		EX_h2o(e)	18.5472	24.119	-5.02968	5.02968
GAPD	5.31806			GAPD	10.6904	8.66751	3.34945	3.34945		H2Otex	-29.1487		H2Otex	-18.5472	-24.119	5.02968	5.02968
PGK	-5.31806			PGK	-10.6904	-8.66751	-3.34945	3.34945		FUM	3.56648		FUM	6.22393	8.09368	4.5272	4.5272
PYK	2.20061			PYK	6.84534	5.55003	3.34942	3.34942		SUCDi	2.90262		SUCDi	5.71343	7.42982	4.5272	4.5272
ENO	4.17106			ENO	9.27566	7.52047	3.34941	3.34941		ACONTa	3.66541		ACONTa	6.3	8.1926	4.52719	4.52719
PGM	-4.17106			PGM	-9.27566	-7.52047	-3.34941	3.34941		ACONTb	3.66541		ACONTb	6.3	8.1926	4.52719	4.52719
H2Otpp	-35.4637			H2Otpp	-39.7481	-32.2268	3.23693	3.23693		GLUDy	-0.423745		GLUDy	-3.42399	-4.4526	-4.02886	4.02886
EX_h2o(e)	29.1487			EX_h2o(e)	39.7296	32.2118	3.06307	3.06307		AKGDH	2.89184		AKGDH	5.2393	6.81325	3.92141	3.92141
H2Otex	-29.1487			H2Otex	-39.7296	-32.2118	-3.06307	3.06307		SUCOAS	-2.76447		SUCOAS	-5.14135	-6.68588	-3.92141	3.92141
ACONTa	3.66541			ACONTa	1.92944	1.56434	-2.10107	2.10107		ICDHyr	3.66541		ICDHyr	5.83416	7.58682	3.92141	3.92141
ACONTb	3.66541			ACONTb	1.92944	1.56434	-2.10107	2.10107		GLUDx	-3.87835		GLUDx	1.31003e-30	1.70358e-30	3.87835	3.87835
CS	3.66541			CS	1.92944	1.56434	-2.10107	2.10107		PDH	5.76446		PDH	1.49403	1.94286	-3.8216	3.8216
ICDHyr	3.66541			ICDHyr	1.92944	1.56434	-2.10107	2.10107		CS	3.66541		CS	0	0	-3.66541	3.66541
PDH	5.76446			PDH	4.51839	3.6634	-2.10106	2.10106		MDH	3.56703		MDH	5.36209	6.97293	3.4059	3.4059
FUM	3.56648			FUM	1.80743	1.46542	-2.10106	2.10106		PPCK	0		PPCK	2.12478	2.76309	2.76309	2.76309
AKGDH	2.89184			AKGDH	0.975338	0.79078	-2.10106	2.10106		OAADC	0		OAADC	2.08299	2.70875	2.70875	2.70875	Consume H
MDH	3.56703			MDH	1.80811	1.46597	-2.10106	2.10106		PYK	2.20061		PYK	0	0	-2.20061	2.20061
SUCDi	2.90262			SUCDi	0.988635	0.801561	-2.10106	2.10106		ATPS4rpp	33.2464		ATPS4rpp	27.2266	35.4058	2.15943	2.15943	4 H
SUCOAS	-2.76447			SUCOAS	-0.818245	-0.663413	2.10106	2.10106		CYTBO3_4pp	23.9574		CYTBO3_4pp	16.9875	22.0908	-1.86663	1.86663
EX_o2(e)	-11.9939			EX_o2(e)	-12.271	-9.94902	2.04488	2.04488		PPC	1.44383		PPC	0	0	-1.44383	1.44383	co2[c] + h2o[c] + pep[c] -> h[c] + oaa[c] + pi[c]
O2tex	11.9939			O2tex	12.271	9.94902	-2.04488	2.04488		ME2	0		ME2	0.861839	1.12075	1.12075	1.12075
O2tpp	11.9916			O2tpp	12.2682	9.94675	-2.04485	2.04485		EX_o2(e)	-11.9939		EX_o2(e)	-8.50543	-11.0606	0.933327	0.933327
ATPS4rpp	33.2464			ATPS4rpp	39.9498	32.3903	-0.856094	0.856094		O2tex	11.9939		O2tex	8.50543	11.0606	-0.933327	0.933327
GND	0.84952			GND	0	0	-0.84952	0.84952		O2tpp	11.9916		O2tpp	8.50369	11.0583	-0.93329	0.93329
FBA	0			FBA	-0.698525	-0.566347	-0.566347	0.566347		GND	0.84952		GND	0	0	-0.84952	0.84952
FBP	0			FBP	0.698525	0.566347	0.566347	0.566347		ICL	0		ICL	0.465842	0.605787	0.605787	0.605787
RPE	0.080813			RPE	-0.598851	-0.485534	-0.566347	0.566347		RPE	0.080813		RPE	-0.373369	-0.485534	-0.566347	0.566347
TKT2	-0.0898428			TKT2	-0.460074	-0.373017	-0.283174	0.283174		FBA	0		FBA	-0.435513	-0.566347	-0.566347	0.566347
TKT1	0.170656			TKT1	-0.138778	-0.112518	-0.283174	0.283174		FBP	0		FBP	0.435513	0.566347	0.566347	0.566347
RPI	-0.75718			RPI	-0.584634	-0.474007	0.283173	0.283173		G3PD2	-0.0974781		G3PD2	0.158173	0.20569	0.303168	0.303168
TALA	0.159952			TALA	-0.151979	-0.123221	-0.283173	0.283173		ALCD19	0		ALCD19	0.233132	0.303168	0.303168	0.303168
SHK3D	0.249795			SHK3D	0	0	-0.249795	0.249795		GLXCL	0		GLXCL	0.233132	0.303168	0.303168	0.303168
SHK3Dr	0			SHK3Dr	0.308094	0.249795	0.249795	0.249795		GLYALDDr	0		GLYALDDr	-0.233132	-0.303168	-0.303168	0.303168
ATPM	0.92			ATPM	0.92	0.745913	-0.174087	0.174087		TRSARr	0		TRSARr	0.233132	0.303168	0.303168	0.303168
EX_h(e)	5.76994			EX_h(e)	7.11658	5.76995	6.35425e-06	6.35425e-06		GLYK	0.00305867		GLYK	0.235484	0.306226	0.303168	0.303168
Htex	-5.76994			Htex	-7.11658	-5.76995	-6.35425e-06	6.35425e-06		TKT1	0.170656		TKT1	-0.0865245	-0.112518	-0.283174	0.283174
EX_nh4(e)	-6.55071			EX_nh4(e)	-8.07957	-6.55071	-4.73453e-06	4.73453e-06		TALA	0.159952		TALA	-0.0947553	-0.123221	-0.283173	0.283173
NH4tex	6.55071			NH4tex	8.07957	6.55071	4.73453e-06	4.73453e-06		RPI	-0.75718		RPI	-0.364505	-0.474007	0.283173	0.283173
NH4tpp	6.55071			NH4tpp	8.07957	6.55071	4.73453e-06	4.73453e-06		TKT2	-0.0898428		TKT2	-0.286844	-0.373016	-0.283173	0.283173
HCO3E	1.4456			HCO3E	1.78299	1.4456	4.01909e-06	4.01909e-06		ATPM	0.92		ATPM	0.92	1.19638	0.27638	0.27638
MCOATA	1.19023			MCOATA	1.46801	1.19023	-3.94373e-06	3.94373e-06		TPI	-0.0988788		TPI	-0.278417	-0.362057	-0.263178	0.263178
PGCD	1.147			PGCD	1.4147	1.147	3.63199e-06	3.63199e-06		ASPTA	-1.34545		ASPTA	-1.15433	-1.50111	-0.155656	0.155656
PSERT	1.147			PSERT	1.4147	1.147	3.63199e-06	3.63199e-06		HSDy	-0.0753615		HSDy	-0.177646	-0.231013	-0.155652	0.155652
PSP_L	1.147			PSP_L	1.4147	1.147	3.63199e-06	3.63199e-06		ACALD	-0.308389		ACALD	-0.117453	-0.152737	0.155652	0.155652
ADK1	1.72548			ADK1	2.12819	1.72548	3.60753e-06	3.60753e-06		ASAD	-0.202806		ASAD	-0.275649	-0.358458	-0.155652	0.155652
ACCOAC	1.19039			ACCOAC	1.46821	1.19039	-1.7887e-06	1.7887e-06		ASPK	0.202806		ASPK	0.275649	0.358458	0.155652	0.155652
PPC	1.44383			PPC	1.7808	1.44383	-1.57853e-06	1.57853e-06		THRAr	-0.308252		THRAr	-0.117348	-0.152601	0.155651	0.155651
ASPTA	-1.34545			ASPTA	-1.65946	-1.34545	1.03757e-06	1.03757e-06		AALDCDLsi	0.155651		AALDCDLsi	0	0	-0.155651	0.155651
ACS	0.361904			ACS	0.446369	0.361905	9.0154e-07	9.0154e-07		ALDD31	0.155651		ALDD31	0	0	-0.155651	0.155651
ASPCT	0.204098			ASPCT	0.251733	0.204099	8.6569e-07	8.6569e-07		LSERDHr	0.155651		LSERDHr	0	0	-0.155651	0.155651
DHORD2	0.204098			DHORD2	0.251733	0.204099	8.6569e-07	8.6569e-07		PGCD	1.147		PGCD	0.762334	0.991349	-0.155651	0.155651
DHORTS	-0.204098			DHORTS	-0.251733	-0.204099	-8.6569e-07	8.6569e-07		PSERT	1.147		PSERT	0.762334	0.991349	-0.155651	0.155651
OMPDC	0.204098			OMPDC	0.251733	0.204099	8.6569e-07	8.6569e-07		PSP_L	1.147		PSP_L	0.762334	0.991349	-0.155651	0.155651
ORPT	-0.204098			ORPT	-0.251733	-0.204099	-8.6569e-07	8.6569e-07		ILETA	0		ILETA	-0.115735	-0.150503	-0.150503	0.150503
AALDCDLsi	0.155651			AALDCDLsi	0.191979	0.155652	8.06225e-07	8.06225e-07		ILEDHr	-0.150503		ILEDHr	-2.44498e-33	-3.17948e-33	0.150503	0.150503
ALDD31	0.155651			ALDD31	0.191979	0.155652	8.06225e-07	8.06225e-07		HSK	0		HSK	0.09129	0.118715	0.118715	0.118715
LSERDHr	0.155651			LSERDHr	0.191979	0.155652	8.06225e-07	8.06225e-07		THRS	0		THRS	0.09129	0.118715	0.118715	0.118715
ACALD	-0.308389			ACALD	-0.380364	-0.30839	-6.86491e-07	6.86491e-07		NADH16pp	14.5718		NADH16pp	11.1334	14.478	-0.0937808	0.0937808
TRDR	0.146941			TRDR	0.181236	0.146942	6.48581e-07	6.48581e-07		AHSERL2	0.0753615		AHSERL2	0.0863558	0.112298	0.0369367	0.0369367
G5SADs	0.16203			G5SADs	0.199845	0.162029	-6.36294e-07	6.36294e-07		HSERTA	0.0753615		HSERTA	0.0863558	0.112298	0.0369367	0.0369367
G5SD	0.16203			G5SD	0.199845	0.162029	-6.36294e-07	6.36294e-07		CYSS	0.0369367		CYSS	0	0	-0.0369367	0.0369367
GLU5K	0.16203			GLU5K	0.199845	0.162029	-6.36294e-07	6.36294e-07		SERAT	0.0369367		SERAT	0	0	-0.0369367	0.0369367
P5CR	0.16203			P5CR	0.199845	0.162029	-6.36294e-07	6.36294e-07		CYSTGL	0		CYSTGL	0.0284038	0.0369367	0.0369367	0.0369367
ALATA_L	-0.401494			ALATA_L	-0.495197	-0.401493	5.68494e-07	5.68494e-07		CYSTS	0		CYSTS	0.0284038	0.0369367	0.0369367	0.0369367
PPKr	-2.24451			PPKr	-2.76835	-2.24451	5.60101e-07	5.60101e-07		THRD_L	0.150503		THRD_L	0.0873312	0.113567	-0.0369364	0.0369364
PRPPS	0.586524			PRPPS	0.723412	0.586524	4.86765e-07	4.86765e-07		FMNRx2	0.00013724		FMNRx2	0.00208067	0.00270573	0.00256849	0.00256849
PPND	0.0837867			PPND	0.103342	0.0837871	4.27545e-07	4.27545e-07		FE3DCITR	0.00256849		FE3DCITR	0	0	-0.00256849	0.00256849
TYRTA	-0.0837867			TYRTA	-0.103342	-0.0837871	-4.27545e-07	4.27545e-07		FRDO5r	-0.00256849		FRDO5r	-6.2485e-30	-8.12563e-30	0.00256849	0.00256849
ACHBS	0.150503			ACHBS	0.185629	0.150503	3.839e-07	3.839e-07		FE3DCITR3	0		FE3DCITR3	0.00197513	0.00256848	0.00256848	0.00256848
DHAD2	0.150503			DHAD2	0.185629	0.150503	3.839e-07	3.839e-07		MALS	0.000548961		MALS	0	0	-0.000548961	0.000548961
ILEDHr	-0.150503			ILEDHr	-0.185629	-0.150503	-3.839e-07	3.839e-07		PPKr	-2.24451		PPKr	-1.72599	-2.2445	9.99951e-06	9.99951e-06
KARA2	0.150503			KARA2	0.185629	0.150503	3.839e-07	3.839e-07		ACCOAC	1.19039		ACCOAC	0.91539	1.19039	-4.85556e-06	4.85556e-06
THRD_L	0.150503			THRD_L	0.185629	0.150503	3.839e-07	3.839e-07		HCO3E	1.4456		HCO3E	1.11165	1.4456	4.21876e-06	4.21876e-06
EX_pi(e)	-0.566108			EX_pi(e)	-0.698231	-0.566108	-3.57227e-07	3.57227e-07		EX_nh4(e)	-6.55071		EX_nh4(e)	-5.03741	-6.55071	-3.93661e-06	3.93661e-06
PItex	0.566108			PItex	0.698231	0.566108	3.57227e-07	3.57227e-07		NH4tex	6.55071		NH4tex	5.03741	6.55071	3.93661e-06	3.93661e-06
GHMT2	0.673808			GHMT2	0.831066	0.673808	-3.2316e-07	3.2316e-07		NH4tpp	6.55071		NH4tpp	5.03741	6.55071	3.93661e-06	3.93661e-06
ASAD	-0.202806			ASAD	-0.250138	-0.202806	3.20705e-07	3.20705e-07		GLNS	1.14235		GLNS	0.878449	1.14235	-3.41576e-06	3.41576e-06
ASPK	0.202806			ASPK	0.250138	0.202806	-3.20705e-07	3.20705e-07		ACLS	0.626737		ACLS	0.481953	0.626738	9.93114e-07	9.93114e-07
ACLS	0.626737			ACLS	0.77301	0.626737	3.13612e-07	3.13612e-07		DHAD1	0.626737		DHAD1	0.481953	0.626738	9.93114e-07	9.93114e-07
DHAD1	0.626737			DHAD1	0.77301	0.626737	3.13612e-07	3.13612e-07		KARA1	-0.626737		KARA1	-0.481953	-0.626738	-9.93114e-07	9.93114e-07
KARA1	-0.626737			KARA1	-0.77301	-0.626737	-3.13612e-07	3.13612e-07		ACS	0.361904		ACS	0.2783	0.361905	9.64765e-07	9.64765e-07
AROH	0.11757			AROH	0.145009	0.11757	-3.03477e-07	3.03477e-07		3HAD100	0.163894		3HAD100	0.126033	0.163895	9.63795e-07	9.63795e-07
PPHNTA	-0.11757			PPHNTA	-0.145009	-0.11757	3.03477e-07	3.03477e-07		MCOATA	1.19023		MCOATA	0.91527	1.19023	-9.05136e-07	9.05136e-07
PIt2rpp	0.57146			PIt2rpp	0.704832	0.57146	2.8412e-07	2.8412e-07		ADK1	1.72548		ADK1	1.32687	1.72548	-8.74602e-07	8.74602e-07
UMPK	0.230772			UMPK	0.284631	0.230772	-2.5279e-07	2.5279e-07		CBMKr	0.427466		CBMKr	0.328715	0.427465	-7.08973e-07	7.08973e-07
3HAD121	0.142487			3HAD121	0.175742	0.142487	2.49801e-07	2.49801e-07		UMPK	0.230772		UMPK	0.17746	0.230771	-6.91889e-07	6.91889e-07
3OAR121	0.142487			3OAR121	0.175742	0.142487	2.49801e-07	2.49801e-07		IPMD	0.386962		IPMD	0.297568	0.386961	-6.75691e-07	6.75691e-07
3OAR141	0.142487			3OAR141	0.175742	0.142487	2.49801e-07	2.49801e-07		IPPMIa	-0.386962		IPPMIa	-0.297568	-0.386961	6.75691e-07	6.75691e-07
3OAS121	0.142487			3OAS121	0.175742	0.142487	2.49801e-07	2.49801e-07		IPPMIb	-0.386962		IPPMIb	-0.297568	-0.386961	6.75691e-07	6.75691e-07
3OAS141	0.142487			3OAS141	0.175742	0.142487	2.49801e-07	2.49801e-07		IPPS	0.386962		IPPS	0.297568	0.386961	-6.75691e-07	6.75691e-07
EAR121y	0.142487			EAR121y	0.175742	0.142487	2.49801e-07	2.49801e-07		LEUDHr	-0.386962		LEUDHr	-0.297568	-0.386961	6.75691e-07	6.75691e-07
T2DECAI	0.142487			T2DECAI	0.175742	0.142487	2.49801e-07	2.49801e-07		OMCDC	0.386962		OMCDC	0.297568	0.386961	-6.75691e-07	6.75691e-07
AICART	0.332941			AICART	0.410645	0.332941	-2.30608e-07	2.30608e-07		3OAR100	0.174598		3OAR100	0.134263	0.174597	-6.3642e-07	6.3642e-07
IMPC	-0.332941			IMPC	-0.410645	-0.332941	2.30608e-07	2.30608e-07		3OAS100	0.174598		3OAS100	0.134263	0.174597	-6.3642e-07	6.3642e-07
DAPDC	0.110984			DAPDC	0.136886	0.110984	-2.30177e-07	2.30177e-07		3HAD121	0.142487		3HAD121	0.109571	0.142488	5.634e-07	5.634e-07
ADSL1r	0.190624			ADSL1r	0.235113	0.190624	-2.17623e-07	2.17623e-07		3OAR121	0.142487		3OAR121	0.109571	0.142488	5.634e-07	5.634e-07
ADSS	0.190624			ADSS	0.235113	0.190624	-2.17623e-07	2.17623e-07		3OAR141	0.142487		3OAR141	0.109571	0.142488	5.634e-07	5.634e-07
GLNS	1.14235			GLNS	1.40896	1.14235	-2.1748e-07	2.1748e-07		3OAS121	0.142487		3OAS121	0.109571	0.142488	5.634e-07	5.634e-07
ASNS1	0.0978105			ASNS1	0.120638	0.0978103	-2.05127e-07	2.05127e-07		3OAS141	0.142487		3OAS141	0.109571	0.142488	5.634e-07	5.634e-07
CBMKr	0.427466			CBMKr	0.527231	0.427466	-1.96721e-07	1.96721e-07		EAR121y	0.142487		EAR121y	0.109571	0.142488	5.634e-07	5.634e-07
ACGK	0.238765			ACGK	0.29449	0.238765	1.79604e-07	1.79604e-07		T2DECAI	0.142487		T2DECAI	0.109571	0.142488	5.634e-07	5.634e-07
ACGS	0.238765			ACGS	0.29449	0.238765	1.79604e-07	1.79604e-07		ALATA_L	-0.401494		ALATA_L	-0.308743	-0.401493	5.59337e-07	5.59337e-07
ACODA	0.238765			ACODA	0.29449	0.238765	1.79604e-07	1.79604e-07		ASPCT	0.204098		ASPCT	0.156949	0.204099	5.35088e-07	5.35088e-07
ACOTA	-0.238765			ACOTA	-0.29449	-0.238765	-1.79604e-07	1.79604e-07		DHORD2	0.204098		DHORD2	0.156949	0.204099	5.35088e-07	5.35088e-07
AGPR	-0.238765			AGPR	-0.29449	-0.238765	-1.79604e-07	1.79604e-07		DHORTS	-0.204098		DHORTS	-0.156949	-0.204099	-5.35088e-07	5.35088e-07
ARGSL	0.218016			ARGSL	0.268898	0.218016	-1.78529e-07	1.78529e-07		OMPDC	0.204098		OMPDC	0.156949	0.204099	5.35088e-07	5.35088e-07
ARGSS	0.218016			ARGSS	0.268898	0.218016	-1.78529e-07	1.78529e-07		ORPT	-0.204098		ORPT	-0.156949	-0.204099	-5.35088e-07	5.35088e-07
OCBTi	0.218016			OCBTi	0.268898	0.218016	-1.78529e-07	1.78529e-07		TRDR	0.146941		TRDR	0.112996	0.146941	4.78256e-07	4.78256e-07
CHORM	0.201357			CHORM	0.248351	0.201357	-1.75932e-07	1.75932e-07		EX_pi(e)	-0.566108		EX_pi(e)	-0.435329	-0.566108	4.67099e-07	4.67099e-07
3HAD141	0.119997			3HAD141	0.148003	0.119997	1.5738e-07	1.5738e-07		PItex	0.566108		PItex	0.435329	0.566108	-4.67099e-07	4.67099e-07
3HAD161	0.119997			3HAD161	0.148003	0.119997	1.5738e-07	1.5738e-07		ARGSL	0.218016		ARGSL	0.167651	0.218016	-4.43953e-07	4.43953e-07
3OAR161	0.119997			3OAR161	0.148003	0.119997	1.5738e-07	1.5738e-07		ARGSS	0.218016		ARGSS	0.167651	0.218016	-4.43953e-07	4.43953e-07
3OAS161	0.119997			3OAS161	0.148003	0.119997	1.5738e-07	1.5738e-07		OCBTi	0.218016		OCBTi	0.167651	0.218016	-4.43953e-07	4.43953e-07
EAR141y	0.119997			EAR141y	0.148003	0.119997	1.5738e-07	1.5738e-07		SO4t2pp	0.109697		SO4t2pp	0.0843558	0.109697	3.87089e-07	3.87089e-07
EAR161y	0.119997			EAR161y	0.148003	0.119997	1.5738e-07	1.5738e-07		GARFT	0.255356		GARFT	0.196365	0.255356	-3.82299e-07	3.82299e-07
EX_k(e)	-0.0975507			EX_k(e)	-0.120318	-0.0975508	-1.46818e-07	1.46818e-07		GLUPRT	0.255356		GLUPRT	0.196365	0.255356	-3.82299e-07	3.82299e-07
Kt2pp	0.0975507			Kt2pp	0.120318	0.0975508	1.46818e-07	1.46818e-07		PRAGS	0.255356		PRAGS	0.196365	0.255356	-3.82299e-07	3.82299e-07
Ktex	0.0975507			Ktex	0.120318	0.0975508	1.46818e-07	1.46818e-07		PRAIS	0.255356		PRAIS	0.196365	0.255356	-3.82299e-07	3.82299e-07
3HAD100	0.163894			3HAD100	0.202145	0.163894	1.46596e-07	1.46596e-07		PRFGS	0.255356		PRFGS	0.196365	0.255356	-3.82299e-07	3.82299e-07
THRAr	-0.308252			THRAr	-0.380194	-0.308252	1.45288e-07	1.45288e-07		DAPDC	0.110984		DAPDC	0.0853449	0.110984	-3.74318e-07	3.74318e-07
MTHFC	0.588434			MTHFC	0.725767	0.588434	-1.37711e-07	1.37711e-07		ADSL1r	0.190624		ADSL1r	0.146587	0.190624	-3.45418e-07	3.45418e-07
MTHFD	0.588434			MTHFD	0.725767	0.588434	-1.37711e-07	1.37711e-07		ADSS	0.190624		ADSS	0.146587	0.190624	-3.45418e-07	3.45418e-07
DAPE	0.127307			DAPE	0.157019	0.127307	1.06306e-07	1.06306e-07		VALDHr	-0.239422		VALDHr	-0.184112	-0.239422	3.43971e-07	3.43971e-07
DHDPRy	0.127307			DHDPRy	0.157019	0.127307	1.06306e-07	1.06306e-07		MTHFC	0.588434		MTHFC	0.452498	0.588434	3.25355e-07	3.25355e-07
DHDPS	0.127307			DHDPS	0.157019	0.127307	1.06306e-07	1.06306e-07		MTHFD	0.588434		MTHFD	0.452498	0.588434	3.25355e-07	3.25355e-07
SDPDS	0.127307			SDPDS	0.157019	0.127307	1.06306e-07	1.06306e-07		DAPE	0.127307		DAPE	0.0978976	0.127307	3.21159e-07	3.21159e-07
SDPTA	-0.127307			SDPTA	-0.157019	-0.127307	-1.06306e-07	1.06306e-07		DHDPRy	0.127307		DHDPRy	0.0978976	0.127307	3.21159e-07	3.21159e-07
THDPS	0.127307			THDPS	0.157019	0.127307	1.06306e-07	1.06306e-07		DHDPS	0.127307		DHDPS	0.0978976	0.127307	3.21159e-07	3.21159e-07
MTHFR2	0.0782029			MTHFR2	0.0964546	0.078203	9.46436e-08	9.46436e-08		SDPDS	0.127307		SDPDS	0.0978976	0.127307	3.21159e-07	3.21159e-07
VALDHr	-0.239422			VALDHr	-0.2953	-0.239422	9.25092e-08	9.25092e-08		SDPTA	-0.127307		SDPTA	-0.0978976	-0.127307	-3.21159e-07	3.21159e-07
IPMD	0.386962			IPMD	0.477274	0.386962	-9.18531e-08	9.18531e-08		THDPS	0.127307		THDPS	0.0978976	0.127307	3.21159e-07	3.21159e-07
IPPMIa	-0.386962			IPPMIa	-0.477274	-0.386962	9.18531e-08	9.18531e-08		ACHBS	0.150503		ACHBS	0.115735	0.150503	3.09727e-07	3.09727e-07
IPPMIb	-0.386962			IPPMIb	-0.477274	-0.386962	9.18531e-08	9.18531e-08		DHAD2	0.150503		DHAD2	0.115735	0.150503	3.09727e-07	3.09727e-07
IPPS	0.386962			IPPS	0.477274	0.386962	-9.18531e-08	9.18531e-08		KARA2	0.150503		KARA2	0.115735	0.150503	3.09727e-07	3.09727e-07
LEUDHr	-0.386962			LEUDHr	-0.477274	-0.386962	9.18531e-08	9.18531e-08		CHORM	0.201357		CHORM	0.154841	0.201357	2.6428e-07	2.6428e-07
OMCDC	0.386962			OMCDC	0.477274	0.386962	-9.18531e-08	9.18531e-08		EX_so4(e)	-0.114466		EX_so4(e)	-0.0880226	-0.114466	2.58169e-07	2.58169e-07
CYTK1	0.0895348			CYTK1	0.110431	0.0895347	-8.72803e-08	8.72803e-08		SO4tex	0.114466		SO4tex	0.0880226	0.114466	-2.58169e-07	2.58169e-07
GARFT	0.255356			GARFT	0.314953	0.255356	7.18929e-08	7.18929e-08		GHMT2	0.673808		GHMT2	0.518149	0.673808	-2.54444e-07	2.54444e-07
GLUPRT	0.255356			GLUPRT	0.314953	0.255356	7.18929e-08	7.18929e-08		GK1	0.142454		GK1	0.109545	0.142454	-2.4734e-07	2.4734e-07
PRAGS	0.255356			PRAGS	0.314953	0.255356	7.18929e-08	7.18929e-08		CTPS2	0.108926		CTPS2	0.0837628	0.108926	2.42122e-07	2.42122e-07
PRAIS	0.255356			PRAIS	0.314953	0.255356	7.18929e-08	7.18929e-08		NDPK2	0.267174		NDPK2	0.205453	0.267174	-2.28078e-07	2.28078e-07
PRFGS	0.255356			PRFGS	0.314953	0.255356	7.18929e-08	7.18929e-08		APSR	0.112298		APSR	0.0863558	0.112298	2.13282e-07	2.13282e-07
SO4t2pp	0.109697			SO4t2pp	0.135299	0.109697	6.96295e-08	6.96295e-08		SADT	0.112298		SADT	0.0863558	0.112298	2.13282e-07	2.13282e-07
NDPK2	0.267174			NDPK2	0.329529	0.267174	-6.92396e-08	6.92396e-08		SULRi	0.112298		SULRi	0.0863558	0.112298	2.13282e-07	2.13282e-07
ORNDC	0.0204753			ORNDC	0.0252539	0.0204752	-6.49523e-08	6.49523e-08		GMPS2	0.142317		GMPS2	0.10944	0.142317	2.09285e-07	2.09285e-07
3OAR120	0.021407			3OAR120	0.0264032	0.0214071	5.89498e-08	5.89498e-08		IMPD	0.142317		IMPD	0.10944	0.142317	2.09285e-07	2.09285e-07
3OAS120	0.021407			3OAS120	0.0264032	0.0214071	5.89498e-08	5.89498e-08		3HAD40	0.174735		3HAD40	0.134369	0.174735	2.07368e-07	2.07368e-07
EAR100y	0.021407			EAR100y	0.0264032	0.0214071	5.89498e-08	5.89498e-08		3HAD60	0.174735		3HAD60	0.134369	0.174735	2.07368e-07	2.07368e-07
GALUi	0.021407			GALUi	0.0264032	0.0214071	5.89498e-08	5.89498e-08		3HAD80	0.174735		3HAD80	0.134369	0.174735	2.07368e-07	2.07368e-07
PGI	-0.021407			PGI	-0.0264032	-0.0214071	-5.89498e-08	5.89498e-08		3OAR40	0.174735		3OAR40	0.134369	0.174735	2.07368e-07	2.07368e-07
PGMT	-0.021407			PGMT	-0.0264032	-0.0214071	-5.89498e-08	5.89498e-08		3OAR60	0.174735		3OAR60	0.134369	0.174735	2.07368e-07	2.07368e-07
G1PACT	0.0487024			G1PACT	0.060069	0.0487025	5.3644e-08	5.3644e-08		3OAR80	0.174735		3OAR80	0.134369	0.174735	2.07368e-07	2.07368e-07
GF6PTA	0.0487024			GF6PTA	0.060069	0.0487025	5.3644e-08	5.3644e-08		3OAS60	0.174735		3OAS60	0.134369	0.174735	2.07368e-07	2.07368e-07
PGAMT	-0.0487024			PGAMT	-0.060069	-0.0487025	-5.3644e-08	5.3644e-08		3OAS80	0.174735		3OAS80	0.134369	0.174735	2.07368e-07	2.07368e-07
UAGDP	0.0487024			UAGDP	0.060069	0.0487025	5.3644e-08	5.3644e-08		EAR40y	0.174735		EAR40y	0.134369	0.174735	2.07368e-07	2.07368e-07
AHSERL2	0.0753615			AHSERL2	0.09295	0.0753616	5.19854e-08	5.19854e-08		EAR60y	0.174735		EAR60y	0.134369	0.174735	2.07368e-07	2.07368e-07
HSDy	-0.0753615			HSDy	-0.09295	-0.0753616	-5.19854e-08	5.19854e-08		EAR80y	0.174735		EAR80y	0.134369	0.174735	2.07368e-07	2.07368e-07
HSERTA	0.0753615			HSERTA	0.09295	0.0753616	5.19854e-08	5.19854e-08		KAS15	0.174735		KAS15	0.134369	0.174735	2.07368e-07	2.07368e-07
ADSL2r	0.255219			ADSL2r	0.314784	0.255219	5.08893e-08	5.08893e-08		3HAD141	0.119997		3HAD141	0.0922762	0.119997	1.78978e-07	1.78978e-07
AIRC2	0.255219			AIRC2	0.314784	0.255219	5.08893e-08	5.08893e-08		3HAD161	0.119997		3HAD161	0.0922762	0.119997	1.78978e-07	1.78978e-07
AIRC3	-0.255219			AIRC3	-0.314784	-0.255219	-5.08893e-08	5.08893e-08		3OAR161	0.119997		3OAR161	0.0922762	0.119997	1.78978e-07	1.78978e-07
PRASCSi	0.255219			PRASCSi	0.314784	0.255219	5.08893e-08	5.08893e-08		3OAS161	0.119997		3OAS161	0.0922762	0.119997	1.78978e-07	1.78978e-07
EX_so4(e)	-0.114466			EX_so4(e)	-0.141181	-0.114466	-4.91753e-08	4.91753e-08		EAR141y	0.119997		EAR141y	0.0922762	0.119997	1.78978e-07	1.78978e-07
SO4tex	0.114466			SO4tex	0.141181	0.114466	4.91753e-08	4.91753e-08		EAR161y	0.119997		EAR161y	0.0922762	0.119997	1.78978e-07	1.78978e-07
PGPP161	0.0169883			PGPP161	0.0209531	0.0169883	-4.68004e-08	4.68004e-08		G5SADs	0.16203		G5SADs	0.124599	0.16203	1.71415e-07	1.71415e-07
PGSA161	0.0169883			PGSA161	0.0209531	0.0169883	-4.68004e-08	4.68004e-08		G5SD	0.16203		G5SD	0.124599	0.16203	1.71415e-07	1.71415e-07
3HAD160	0.0219671			3HAD160	0.0270939	0.0219671	-3.86408e-08	3.86408e-08		GLU5K	0.16203		GLU5K	0.124599	0.16203	1.71415e-07	1.71415e-07
3OAR160	0.0219671			3OAR160	0.0270939	0.0219671	-3.86408e-08	3.86408e-08		P5CR	0.16203		P5CR	0.124599	0.16203	1.71415e-07	1.71415e-07
3OAS160	0.0219671			3OAS160	0.0270939	0.0219671	-3.86408e-08	3.86408e-08		AICART	0.332941		AICART	0.256027	0.332941	-1.36134e-07	1.36134e-07
EAR160y	0.0219671			EAR160y	0.0270939	0.0219671	-3.86408e-08	3.86408e-08		IMPC	-0.332941		IMPC	-0.256027	-0.332941	1.36134e-07	1.36134e-07
AGPAT181	0.018661			AGPAT181	0.0230162	0.018661	-3.65486e-08	3.65486e-08		PGPP161	0.0169883		PGPP161	0.0130637	0.0169882	-9.34308e-08	9.34308e-08
DASYN181	0.018661			DASYN181	0.0230162	0.018661	-3.65486e-08	3.65486e-08		PGSA161	0.0169883		PGSA161	0.0130637	0.0169882	-9.34308e-08	9.34308e-08
G3PAT181	0.018661			G3PAT181	0.0230162	0.018661	-3.65486e-08	3.65486e-08		3HAACOAT140	-0.0224902		3HAACOAT140	-0.0172946	-0.0224901	7.56607e-08	7.56607e-08
APSR	0.112298			APSR	0.138507	0.112298	3.63726e-08	3.63726e-08		3HAACOAT141	0.0224902		3HAACOAT141	0.0172946	0.0224901	-7.56607e-08	7.56607e-08
SADT	0.112298			SADT	0.138507	0.112298	3.63726e-08	3.63726e-08		3HAD140	0.0224902		3HAD140	0.0172946	0.0224901	-7.56607e-08	7.56607e-08
SULRi	0.112298			SULRi	0.138507	0.112298	3.63726e-08	3.63726e-08		ACOAD24f	-0.0224902		ACOAD24f	-0.0172946	-0.0224901	7.56607e-08	7.56607e-08
CHORS	0.249795			CHORS	0.308094	0.249795	-3.49933e-08	3.49933e-08		EAR140y	0.0224902		EAR140y	0.0172946	0.0224901	-7.56607e-08	7.56607e-08
DDPA	0.249795			DDPA	0.308094	0.249795	-3.49933e-08	3.49933e-08		RECOAH21	0.0224902		RECOAH21	0.0172946	0.0224901	-7.56607e-08	7.56607e-08
DHQD	0.249795			DHQD	0.308094	0.249795	-3.49933e-08	3.49933e-08		RECOAH6	-0.0224902		RECOAH6	-0.0172946	-0.0224901	7.56607e-08	7.56607e-08
DHQS	0.249795			DHQS	0.308094	0.249795	-3.49933e-08	3.49933e-08		SUCD4	-0.0224902		SUCD4	-0.0172946	-0.0224901	7.56607e-08	7.56607e-08
PSCVT	0.249795			PSCVT	0.308094	0.249795	-3.49933e-08	3.49933e-08		TDECOAI	0.0224902		TDECOAI	0.0172946	0.0224901	-7.56607e-08	7.56607e-08
SHKK	0.249795			SHKK	0.308094	0.249795	-3.49933e-08	3.49933e-08		PSD161	0.0297011		PSD161	0.0228398	0.0297012	7.50422e-08	7.50422e-08
METS	0.0780657			METS	0.0962853	0.0780657	3.04075e-08	3.04075e-08		PSSA161	0.0297011		PSSA161	0.0228398	0.0297012	7.50422e-08	7.50422e-08
3HAD120	0.0107035			3HAD120	0.0132016	0.0107035	2.94749e-08	2.94749e-08		ADSL2r	0.255219		ADSL2r	0.19626	0.255219	7.43257e-08	7.43257e-08
A5PISO	0.0107035			A5PISO	0.0132016	0.0107035	2.94749e-08	2.94749e-08		AIRC2	0.255219		AIRC2	0.19626	0.255219	7.43257e-08	7.43257e-08
AGMHE	0.0107035			AGMHE	0.0132016	0.0107035	2.94749e-08	2.94749e-08		AIRC3	-0.255219		AIRC3	-0.19626	-0.255219	-7.43257e-08	7.43257e-08
EAR120y	0.0107035			EAR120y	0.0132016	0.0107035	2.94749e-08	2.94749e-08		PRASCSi	0.255219		PRASCSi	0.19626	0.255219	7.43257e-08	7.43257e-08
GMHEPAT	0.0107035			GMHEPAT	0.0132016	0.0107035	2.94749e-08	2.94749e-08		CYTK1	0.0895348		CYTK1	0.0688511	0.0895349	7.21507e-08	7.21507e-08
GMHEPK	0.0107035			GMHEPK	0.0132016	0.0107035	2.94749e-08	2.94749e-08		AGPAT181	0.018661		AGPAT181	0.01435	0.0186609	-7.20647e-08	7.20647e-08
GMHEPPA	0.0107035			GMHEPPA	0.0132016	0.0107035	2.94749e-08	2.94749e-08		DASYN181	0.018661		DASYN181	0.01435	0.0186609	-7.20647e-08	7.20647e-08
KDOCT2	0.0107035			KDOCT2	0.0132016	0.0107035	2.94749e-08	2.94749e-08		G3PAT181	0.018661		G3PAT181	0.01435	0.0186609	-7.20647e-08	7.20647e-08
KDOPP	0.0107035			KDOPP	0.0132016	0.0107035	2.94749e-08	2.94749e-08		AGPAT161	0.0413376		AGPAT161	0.0317881	0.0413377	6.15539e-08	6.15539e-08
KDOPS	0.0107035			KDOPS	0.0132016	0.0107035	2.94749e-08	2.94749e-08		G3PAT161	0.0413376		G3PAT161	0.0317881	0.0413377	6.15539e-08	6.15539e-08
S7PI	0.0107035			S7PI	0.0132016	0.0107035	2.94749e-08	2.94749e-08		ASNS1	0.0978105		ASNS1	0.0752149	0.0978104	-5.89855e-08	5.89855e-08
U23GAAT2	0.0107035			U23GAAT2	0.0132016	0.0107035	2.94749e-08	2.94749e-08		ACGK	0.238765		ACGK	0.183607	0.238765	-5.25848e-08	5.25848e-08
UAGAAT2	0.0107035			UAGAAT2	0.0132016	0.0107035	2.94749e-08	2.94749e-08		ACGS	0.238765		ACGS	0.183607	0.238765	-5.25848e-08	5.25848e-08
UHGADA2	0.0107035			UHGADA2	0.0132016	0.0107035	2.94749e-08	2.94749e-08		ACODA	0.238765		ACODA	0.183607	0.238765	-5.25848e-08	5.25848e-08
CYSS	0.0369367			CYSS	0.0455573	0.0369367	2.76198e-08	2.76198e-08		ACOTA	-0.238765		ACOTA	-0.183607	-0.238765	5.25848e-08	5.25848e-08
SERAT	0.0369367			SERAT	0.0455573	0.0369367	2.76198e-08	2.76198e-08		AGPR	-0.238765		AGPR	-0.183607	-0.238765	5.25848e-08	5.25848e-08
AGPAT160	0.0082418			AGPAT160	0.0101653	0.00824177	-2.71716e-08	2.71716e-08		CHORS	0.249795		CHORS	0.192089	0.249795	5.13e-08	5.13e-08
DASYN160	0.0082418			DASYN160	0.0101653	0.00824177	-2.71716e-08	2.71716e-08		DDPA	0.249795		DDPA	0.192089	0.249795	5.13e-08	5.13e-08
G3PAT160	0.0082418			G3PAT160	0.0101653	0.00824177	-2.71716e-08	2.71716e-08		DHQD	0.249795		DHQD	0.192089	0.249795	5.13e-08	5.13e-08
PSD161	0.0297011			PSD161	0.036633	0.0297011	2.67765e-08	2.67765e-08		DHQS	0.249795		DHQS	0.192089	0.249795	5.13e-08	5.13e-08
PSSA161	0.0297011			PSSA161	0.036633	0.0297011	2.67765e-08	2.67765e-08		PSCVT	0.249795		PSCVT	0.192089	0.249795	5.13e-08	5.13e-08
3HAACOAT140	-0.0224902			3HAACOAT140	-0.0277391	-0.0224902	2.65016e-08	2.65016e-08		SHK3D	0.249795		SHK3D	0.192089	0.249795	5.13e-08	5.13e-08
3HAACOAT141	0.0224902			3HAACOAT141	0.0277391	0.0224902	-2.65016e-08	2.65016e-08		SHKK	0.249795		SHKK	0.192089	0.249795	5.13e-08	5.13e-08
3HAD140	0.0224902			3HAD140	0.0277391	0.0224902	-2.65016e-08	2.65016e-08		METS	0.0780657		METS	0.0600315	0.0780657	4.88046e-08	4.88046e-08
ACOAD24f	-0.0224902			ACOAD24f	-0.0277391	-0.0224902	2.65016e-08	2.65016e-08		EX_k(e)	-0.0975507		EX_k(e)	-0.0750152	-0.0975507	-4.85191e-08	4.85191e-08
EAR140y	0.0224902			EAR140y	0.0277391	0.0224902	-2.65016e-08	2.65016e-08		Kt2pp	0.0975507		Kt2pp	0.0750152	0.0975507	4.85191e-08	4.85191e-08
RECOAH21	0.0224902			RECOAH21	0.0277391	0.0224902	-2.65016e-08	2.65016e-08		Ktex	0.0975507		Ktex	0.0750152	0.0975507	4.85191e-08	4.85191e-08
RECOAH6	-0.0224902			RECOAH6	-0.0277391	-0.0224902	2.65016e-08	2.65016e-08		PPND	0.0837867		PPND	0.0644308	0.0837867	-4.38599e-08	4.38599e-08
SUCD4	-0.0224902			SUCD4	-0.0277391	-0.0224902	2.65016e-08	2.65016e-08		TYRTA	-0.0837867		TYRTA	-0.0644308	-0.0837867	4.38599e-08	4.38599e-08
TDECOAI	0.0224902			TDECOAI	0.0277391	0.0224902	-2.65016e-08	2.65016e-08		MTHFR2	0.0782029		MTHFR2	0.060137	0.0782029	4.23862e-08	4.23862e-08
PSD181	0.0109823			PSD181	0.0135454	0.0109823	-2.60219e-08	2.60219e-08		AROH	0.11757		AROH	0.0904097	0.11757	-4.20663e-08	4.20663e-08
PSSA181	0.0109823			PSSA181	0.0135454	0.0109823	-2.60219e-08	2.60219e-08		PPHNTA	-0.11757		PPHNTA	-0.0904097	-0.11757	4.20663e-08	4.20663e-08
ANPRT	0.0477522			ANPRT	0.058897	0.0477522	2.51456e-08	2.51456e-08		ATPPRT	0.0777217		ATPPRT	0.0597669	0.0777217	-4.05008e-08	4.05008e-08
ANS2	0.0477522			ANS2	0.058897	0.0477522	2.51456e-08	2.51456e-08		HISTD	0.0777217		HISTD	0.0597669	0.0777217	-4.05008e-08	4.05008e-08
IGPS	0.0477522			IGPS	0.058897	0.0477522	2.51456e-08	2.51456e-08		HISTP	0.0777217		HISTP	0.0597669	0.0777217	-4.05008e-08	4.05008e-08
PRAIi	0.0477522			PRAIi	0.058897	0.0477522	2.51456e-08	2.51456e-08		HSTPT	0.0777217		HSTPT	0.0597669	0.0777217	-4.05008e-08	4.05008e-08
TRPS1	0.0477522			TRPS1	0.058897	0.0477522	2.51456e-08	2.51456e-08		IG3PS	0.0777217		IG3PS	0.0597669	0.0777217	-4.05008e-08	4.05008e-08
CTPS2	0.108926			CTPS2	0.134348	0.108926	2.24435e-08	2.24435e-08		IGPDH	0.0777217		IGPDH	0.0597669	0.0777217	-4.05008e-08	4.05008e-08
3HAD40	0.174735			3HAD40	0.215516	0.174735	2.13843e-08	2.13843e-08		PRAMPC	0.0777217		PRAMPC	0.0597669	0.0777217	-4.05008e-08	4.05008e-08
3HAD60	0.174735			3HAD60	0.215516	0.174735	2.13843e-08	2.13843e-08		PRATPP	0.0777217		PRATPP	0.0597669	0.0777217	-4.05008e-08	4.05008e-08
3HAD80	0.174735			3HAD80	0.215516	0.174735	2.13843e-08	2.13843e-08		PRMICI	0.0777217		PRMICI	0.0597669	0.0777217	-4.05008e-08	4.05008e-08
3OAR40	0.174735			3OAR40	0.215516	0.174735	2.13843e-08	2.13843e-08		ORNDC	0.0204753		ORNDC	0.0157452	0.0204753	-3.57125e-08	3.57125e-08
3OAR60	0.174735			3OAR60	0.215516	0.174735	2.13843e-08	2.13843e-08		GLUR	-0.0163236		GLUR	-0.0125526	-0.0163236	3.45645e-08	3.45645e-08
3OAR80	0.174735			3OAR80	0.215516	0.174735	2.13843e-08	2.13843e-08		PAPPT3	0.0163236		PAPPT3	0.0125526	0.0163236	-3.45645e-08	3.45645e-08
3OAS60	0.174735			3OAS60	0.215516	0.174735	2.13843e-08	2.13843e-08		UAAGDS	0.0163236		UAAGDS	0.0125526	0.0163236	-3.45645e-08	3.45645e-08
3OAS80	0.174735			3OAS80	0.215516	0.174735	2.13843e-08	2.13843e-08		UAGCVT	0.0163236		UAGCVT	0.0125526	0.0163236	-3.45645e-08	3.45645e-08
EAR40y	0.174735			EAR40y	0.215516	0.174735	2.13843e-08	2.13843e-08		UAGPT3	0.0163236		UAGPT3	0.0125526	0.0163236	-3.45645e-08	3.45645e-08
EAR60y	0.174735			EAR60y	0.215516	0.174735	2.13843e-08	2.13843e-08		UAMAGS	0.0163236		UAMAGS	0.0125526	0.0163236	-3.45645e-08	3.45645e-08
EAR80y	0.174735			EAR80y	0.215516	0.174735	2.13843e-08	2.13843e-08		UAMAS	0.0163236		UAMAS	0.0125526	0.0163236	-3.45645e-08	3.45645e-08
KAS15	0.174735			KAS15	0.215516	0.174735	2.13843e-08	2.13843e-08		UAPGR	0.0163236		UAPGR	0.0125526	0.0163236	-3.45645e-08	3.45645e-08
GLUR	-0.0163236			GLUR	-0.0201333	-0.0163236	2.02842e-08	2.02842e-08		UDCPDP	0.0163236		UDCPDP	0.0125526	0.0163236	-3.45645e-08	3.45645e-08
PAPPT3	0.0163236			PAPPT3	0.0201333	0.0163236	-2.02842e-08	2.02842e-08		UGMDDS	0.0163236		UGMDDS	0.0125526	0.0163236	-3.45645e-08	3.45645e-08
UAAGDS	0.0163236			UAAGDS	0.0201333	0.0163236	-2.02842e-08	2.02842e-08		PIt2rpp	0.57146		PIt2rpp	0.439445	0.57146	3.32062e-08	3.32062e-08
UAGCVT	0.0163236			UAGCVT	0.0201333	0.0163236	-2.02842e-08	2.02842e-08		NDPK3	0.0789433		NDPK3	0.0607063	0.0789433	-3.24379e-08	3.24379e-08
UAGPT3	0.0163236			UAGPT3	0.0201333	0.0163236	-2.02842e-08	2.02842e-08		G1PACT	0.0487024		G1PACT	0.0374515	0.0487024	2.10848e-08	2.10848e-08
UAMAGS	0.0163236			UAMAGS	0.0201333	0.0163236	-2.02842e-08	2.02842e-08		GF6PTA	0.0487024		GF6PTA	0.0374515	0.0487024	2.10848e-08	2.10848e-08
UAMAS	0.0163236			UAMAS	0.0201333	0.0163236	-2.02842e-08	2.02842e-08		PGAMT	-0.0487024		PGAMT	-0.0374515	-0.0487024	-2.10848e-08	2.10848e-08
UAPGR	0.0163236			UAPGR	0.0201333	0.0163236	-2.02842e-08	2.02842e-08		UAGDP	0.0487024		UAGDP	0.0374515	0.0487024	2.10848e-08	2.10848e-08
UDCPDP	0.0163236			UDCPDP	0.0201333	0.0163236	-2.02842e-08	2.02842e-08		PRPPS	0.586524		PRPPS	0.451029	0.586524	1.85164e-08	1.85164e-08
UGMDDS	0.0163236			UGMDDS	0.0201333	0.0163236	-2.02842e-08	2.02842e-08		DASYN161	0.0466894		DASYN161	0.0359035	0.0466894	-1.83886e-08	1.83886e-08
DASYN161	0.0466894			DASYN161	0.0575861	0.0466894	-2.00238e-08	2.00238e-08		NDPK5	0.0107226		NDPK5	0.00824552	0.0107226	-1.78043e-08	1.78043e-08
NDPK7	0.0105915			NDPK7	0.0130634	0.0105915	-1.96535e-08	1.96535e-08		RNDR2	0.0107226		RNDR2	0.00824552	0.0107226	-1.78043e-08	1.78043e-08
RNDR3	0.0105915			RNDR3	0.0130634	0.0105915	-1.96535e-08	1.96535e-08		3HAD181	0.037322		3HAD181	0.0287001	0.037322	-1.40882e-08	1.40882e-08
ATPPRT	0.0777217			ATPPRT	0.095861	0.0777217	1.85031e-08	1.85031e-08		3OAR181	0.037322		3OAR181	0.0287001	0.037322	-1.40882e-08	1.40882e-08
HISTD	0.0777217			HISTD	0.095861	0.0777217	1.85031e-08	1.85031e-08		3OAS181	0.037322		3OAS181	0.0287001	0.037322	-1.40882e-08	1.40882e-08
HISTP	0.0777217			HISTP	0.095861	0.0777217	1.85031e-08	1.85031e-08		EAR181y	0.037322		EAR181y	0.0287001	0.037322	-1.40882e-08	1.40882e-08
HSTPT	0.0777217			HSTPT	0.095861	0.0777217	1.85031e-08	1.85031e-08		3OAR120	0.021407		3OAR120	0.0164617	0.021407	1.02712e-08	1.02712e-08
IG3PS	0.0777217			IG3PS	0.095861	0.0777217	1.85031e-08	1.85031e-08		3OAS120	0.021407		3OAS120	0.0164617	0.021407	1.02712e-08	1.02712e-08
IGPDH	0.0777217			IGPDH	0.095861	0.0777217	1.85031e-08	1.85031e-08		EAR100y	0.021407		EAR100y	0.0164617	0.021407	1.02712e-08	1.02712e-08
PRAMPC	0.0777217			PRAMPC	0.095861	0.0777217	1.85031e-08	1.85031e-08		GALUi	0.021407		GALUi	0.0164617	0.021407	1.02712e-08	1.02712e-08
PRATPP	0.0777217			PRATPP	0.095861	0.0777217	1.85031e-08	1.85031e-08		PGI	-0.021407		PGI	-0.0164617	-0.021407	-1.02712e-08	1.02712e-08
PRMICI	0.0777217			PRMICI	0.095861	0.0777217	1.85031e-08	1.85031e-08		PGMT	-0.021407		PGMT	-0.0164617	-0.021407	-1.02712e-08	1.02712e-08
NDPK5	0.0107226			NDPK5	0.0132251	0.0107226	-1.73086e-08	1.73086e-08		ANPRT	0.0477522		ANPRT	0.0367208	0.0477522	9.23519e-09	9.23519e-09
RNDR2	0.0107226			RNDR2	0.0132251	0.0107226	-1.73086e-08	1.73086e-08		ANS2	0.0477522		ANS2	0.0367208	0.0477522	9.23519e-09	9.23519e-09
AGPAT161	0.0413376			AGPAT161	0.0509853	0.0413376	1.52387e-08	1.52387e-08		IGPS	0.0477522		IGPS	0.0367208	0.0477522	9.23519e-09	9.23519e-09
G3PAT161	0.0413376			G3PAT161	0.0509853	0.0413376	1.52387e-08	1.52387e-08		PRAIi	0.0477522		PRAIi	0.0367208	0.0477522	9.23519e-09	9.23519e-09
EX_fe2(e)	-0.00903878			EX_fe2(e)	-0.0111483	-0.00903876	1.51802e-08	1.51802e-08		TRPS1	0.0477522		TRPS1	0.0367208	0.0477522	9.23519e-09	9.23519e-09
FE2tex	0.00903878			FE2tex	0.0111483	0.00903876	-1.51802e-08	1.51802e-08		PGPP160	0.003391		PGPP160	0.00260764	0.00339101	9.20704e-09	9.20704e-09
FE3abcpp	0.00903878			FE3abcpp	0.0111483	0.00903876	-1.51802e-08	1.51802e-08		PGSA160	0.003391		PGSA160	0.00260764	0.00339101	9.20704e-09	9.20704e-09
NDPK3	0.0789433			NDPK3	0.0973677	0.0789433	1.34507e-08	1.34507e-08		CDPMEK	0.00188198		CDPMEK	0.00144721	0.00188197	-9.16257e-09	9.16257e-09
GMPS2	0.142317			GMPS2	0.175532	0.142317	-1.29845e-08	1.29845e-08		DXPRIi	0.00188198		DXPRIi	0.00144721	0.00188197	-9.16257e-09	9.16257e-09
IMPD	0.142317			IMPD	0.175532	0.142317	-1.29845e-08	1.29845e-08		FLDR2	0.00188198		FLDR2	0.00144721	0.00188197	-9.16257e-09	9.16257e-09
MPTG	0.00814149			MPTG	0.0100416	0.00814148	-1.00601e-08	1.00601e-08		MECDPDH5	0.00188198		MECDPDH5	0.00144721	0.00188197	-9.16257e-09	9.16257e-09
PGPP181	0.00767868			PGPP181	0.0094708	0.00767869	9.4733e-09	9.4733e-09		MECDPS	0.00188198		MECDPS	0.00144721	0.00188197	-9.16257e-09	9.16257e-09
PGSA181	0.00767868			PGSA181	0.0094708	0.00767869	9.4733e-09	9.4733e-09		MEPCT	0.00188198		MEPCT	0.00144721	0.00188197	-9.16257e-09	9.16257e-09
GK1	0.142454			GK1	0.175701	0.142454	8.01913e-09	8.01913e-09		ALATRS	0.00535175		ALATRS	0.00411543	0.00535176	9.06987e-09	9.06987e-09
3HAD181	0.037322			3HAD181	0.0460325	0.037322	7.98027e-09	7.98027e-09		COLIPAabcpp_kt	0.00535175		COLIPAabcpp_kt	0.00411543	0.00535176	9.06987e-09	9.06987e-09
3OAR181	0.037322			3OAR181	0.0460325	0.037322	7.98027e-09	7.98027e-09		DAGK161	0.00535175		DAGK161	0.00411543	0.00535176	9.06987e-09	9.06987e-09
3OAS181	0.037322			3OAS181	0.0460325	0.037322	7.98027e-09	7.98027e-09		EDTXS1_kt	0.00535175		EDTXS1_kt	0.00411543	0.00535176	9.06987e-09	9.06987e-09
EAR181y	0.037322			EAR181y	0.0460325	0.037322	7.98027e-09	7.98027e-09		EDTXS2_kt	0.00535175		EDTXS2_kt	0.00411543	0.00535176	9.06987e-09	9.06987e-09
NDPK8	0.00664907			NDPK8	0.00820089	0.00664908	7.97806e-09	7.97806e-09		HEPCT	0.00535175		HEPCT	0.00411543	0.00535176	9.06987e-09	9.06987e-09
RNDR1	0.00664907			RNDR1	0.00820089	0.00664908	7.97806e-09	7.97806e-09		HEPK1_kt	0.00535175		HEPK1_kt	0.00411543	0.00535176	9.06987e-09	9.06987e-09
ICYSDS	0.0020586			ICYSDS	0.00253906	0.00205861	6.80133e-09	6.80133e-09		HEPK2_kt	0.00535175		HEPK2_kt	0.00411543	0.00535176	9.06987e-09	9.06987e-09
PPBNGS	0.00219584			PPBNGS	0.00270833	0.00219585	6.71424e-09	6.71424e-09		HEPK3_kt	0.00535175		HEPK3_kt	0.00411543	0.00535176	9.06987e-09	9.06987e-09
ALATRS	0.00535175			ALATRS	0.00660079	0.00535176	6.62969e-09	6.62969e-09		HEPT1_kt	0.00535175		HEPT1_kt	0.00411543	0.00535176	9.06987e-09	9.06987e-09
COLIPAabcpp_kt	0.00535175			COLIPAabcpp_kt	0.00660079	0.00535176	6.62969e-09	6.62969e-09		HEPT2_kt	0.00535175		HEPT2_kt	0.00411543	0.00535176	9.06987e-09	9.06987e-09
DAGK161	0.00535175			DAGK161	0.00660079	0.00535176	6.62969e-09	6.62969e-09		LIPAH	0.00535175		LIPAH	0.00411543	0.00535176	9.06987e-09	9.06987e-09
EDTXS1_kt	0.00535175			EDTXS1_kt	0.00660079	0.00535176	6.62969e-09	6.62969e-09		LPADSS2	0.00535175		LPADSS2	0.00411543	0.00535176	9.06987e-09	9.06987e-09
EDTXS2_kt	0.00535175			EDTXS2_kt	0.00660079	0.00535176	6.62969e-09	6.62969e-09		LPSALAT	0.00535175		LPSALAT	0.00411543	0.00535176	9.06987e-09	9.06987e-09
HEPCT	0.00535175			HEPCT	0.00660079	0.00535176	6.62969e-09	6.62969e-09		LPSGTR1_kt	0.00535175		LPSGTR1_kt	0.00411543	0.00535176	9.06987e-09	9.06987e-09
HEPK1_kt	0.00535175			HEPK1_kt	0.00660079	0.00535176	6.62969e-09	6.62969e-09		LPSGTR2_kt	0.00535175		LPSGTR2_kt	0.00411543	0.00535176	9.06987e-09	9.06987e-09
HEPK2_kt	0.00535175			HEPK2_kt	0.00660079	0.00535176	6.62969e-09	6.62969e-09		LPSGTR3_kt	0.00535175		LPSGTR3_kt	0.00411543	0.00535176	9.06987e-09	9.06987e-09
HEPK3_kt	0.00535175			HEPK3_kt	0.00660079	0.00535176	6.62969e-09	6.62969e-09		LPSGTR4_kt	0.00535175		LPSGTR4_kt	0.00411543	0.00535176	9.06987e-09	9.06987e-09
HEPT1_kt	0.00535175			HEPT1_kt	0.00660079	0.00535176	6.62969e-09	6.62969e-09		MOAT2_kt	0.00535175		MOAT2_kt	0.00411543	0.00535176	9.06987e-09	9.06987e-09
HEPT2_kt	0.00535175			HEPT2_kt	0.00660079	0.00535176	6.62969e-09	6.62969e-09		MOAT_kt	0.00535175		MOAT_kt	0.00411543	0.00535176	9.06987e-09	9.06987e-09
LIPAH	0.00535175			LIPAH	0.00660079	0.00535176	6.62969e-09	6.62969e-09		OSKTpp	0.00535175		OSKTpp	0.00411543	0.00535176	9.06987e-09	9.06987e-09
LPADSS2	0.00535175			LPADSS2	0.00660079	0.00535176	6.62969e-09	6.62969e-09		PETNT161_kt	0.00535175		PETNT161_kt	0.00411543	0.00535176	9.06987e-09	9.06987e-09
LPSALAT	0.00535175			LPSALAT	0.00660079	0.00535176	6.62969e-09	6.62969e-09		PLPSLpp	0.00535175		PLPSLpp	0.00411543	0.00535176	9.06987e-09	9.06987e-09
LPSGTR1_kt	0.00535175			LPSGTR1_kt	0.00660079	0.00535176	6.62969e-09	6.62969e-09		PLPSabctex	0.00535175		PLPSabctex	0.00411543	0.00535176	9.06987e-09	9.06987e-09
LPSGTR2_kt	0.00535175			LPSGTR2_kt	0.00660079	0.00535176	6.62969e-09	6.62969e-09		TDSK2	0.00535175		TDSK2	0.00411543	0.00535176	9.06987e-09	9.06987e-09
LPSGTR3_kt	0.00535175			LPSGTR3_kt	0.00660079	0.00535176	6.62969e-09	6.62969e-09		UACGAMDH2	0.00535175		UACGAMDH2	0.00411543	0.00535176	9.06987e-09	9.06987e-09
LPSGTR4_kt	0.00535175			LPSGTR4_kt	0.00660079	0.00535176	6.62969e-09	6.62969e-09		UDCPDPpp	0.00535175		UDCPDPpp	0.00411543	0.00535176	9.06987e-09	9.06987e-09
MOAT2_kt	0.00535175			MOAT2_kt	0.00660079	0.00535176	6.62969e-09	6.62969e-09		UDCPPtppi	0.00535175		UDCPPtppi	0.00411543	0.00535176	9.06987e-09	9.06987e-09
MOAT_kt	0.00535175			MOAT_kt	0.00660079	0.00535176	6.62969e-09	6.62969e-09		UDPG4E	0.00535175		UDPG4E	0.00411543	0.00535176	9.06987e-09	9.06987e-09
OSKTpp	0.00535175			OSKTpp	0.00660079	0.00535176	6.62969e-09	6.62969e-09		UKQUIVORy	0.00535175		UKQUIVORy	0.00411543	0.00535176	9.06987e-09	9.06987e-09
PETNT161_kt	0.00535175			PETNT161_kt	0.00660079	0.00535176	6.62969e-09	6.62969e-09		UQUIVOT	0.00535175		UQUIVOT	0.00411543	0.00535176	9.06987e-09	9.06987e-09
PLPSLpp	0.00535175			PLPSLpp	0.00660079	0.00535176	6.62969e-09	6.62969e-09		USHD1	0.00535175		USHD1	0.00411543	0.00535176	9.06987e-09	9.06987e-09
PLPSabctex	0.00535175			PLPSabctex	0.00660079	0.00535176	6.62969e-09	6.62969e-09		DHFR	0.00722881		DHFR	0.00555885	0.0072288	-8.65833e-09	8.65833e-09
TDSK2	0.00535175			TDSK2	0.00660079	0.00535176	6.62969e-09	6.62969e-09		3HAD180	0.00548346		3HAD180	0.0042167	0.00548345	-8.09585e-09	8.09585e-09
UACGAMDH2	0.00535175			UACGAMDH2	0.00660079	0.00535176	6.62969e-09	6.62969e-09		3OAR180	0.00548346		3OAR180	0.0042167	0.00548345	-8.09585e-09	8.09585e-09
UDCPDPpp	0.00535175			UDCPDPpp	0.00660079	0.00535176	6.62969e-09	6.62969e-09		3OAS180	0.00548346		3OAS180	0.0042167	0.00548345	-8.09585e-09	8.09585e-09
UDCPPtppi	0.00535175			UDCPPtppi	0.00660079	0.00535176	6.62969e-09	6.62969e-09		EAR180y	0.00548346		EAR180y	0.0042167	0.00548345	-8.09585e-09	8.09585e-09
UDPG4E	0.00535175			UDPG4E	0.00660079	0.00535176	6.62969e-09	6.62969e-09		ALAALAr	0.0136871		ALAALAr	0.0105252	0.0136871	7.92364e-09	7.92364e-09
UKQUIVORy	0.00535175			UKQUIVORy	0.00660079	0.00535176	6.62969e-09	6.62969e-09		ALAR	0.0136871		ALAR	0.0105252	0.0136871	7.92364e-09	7.92364e-09
UQUIVOT	0.00535175			UQUIVOT	0.00660079	0.00535176	6.62969e-09	6.62969e-09		DALAt2pp	0.0136871		DALAt2pp	0.0105252	0.0136871	7.92364e-09	7.92364e-09
USHD1	0.00535175			USHD1	0.00660079	0.00535176	6.62969e-09	6.62969e-09		NDPK8	0.00664907		NDPK8	0.00511305	0.00664908	7.18323e-09	7.18323e-09
FDH	0.00233308			FDH	0.0028776	0.00233309	6.62714e-09	6.62714e-09		RNDR1	0.00664907		RNDR1	0.00511305	0.00664908	7.18323e-09	7.18323e-09
CLt3_2pp	0.0013004			CLt3_2pp	0.00160389	0.00130039	-5.81373e-09	5.81373e-09		IPDPS	0.00157365		IPDPS	0.00121011	0.00157364	-7.10775e-09	7.10775e-09
FEROpp	0.00225969			FEROpp	0.00278708	0.0022597	5.25882e-09	5.25882e-09		ADNK1	0.00270419		ADNK1	0.00207948	0.00270418	-6.97402e-09	6.97402e-09
PSD160	0.0048508			PSD160	0.00598291	0.00485079	-5.13191e-09	5.13191e-09		AHC	0.00270419		AHC	0.00207948	0.00270418	-6.97402e-09	6.97402e-09
PSSA160	0.0048508			PSSA160	0.00598291	0.00485079	-5.13191e-09	5.13191e-09		MPTG	0.00814149		MPTG	0.00626069	0.00814148	-6.73066e-09	6.73066e-09
AGPAT180	0.00274173			AGPAT180	0.00338161	0.00274173	-4.57978e-09	4.57978e-09		PSD180	0.00161365		PSD180	0.00124088	0.00161366	6.60323e-09	6.60323e-09
DASYN180	0.00274173			DASYN180	0.00338161	0.00274173	-4.57978e-09	4.57978e-09		PSSA180	0.00161365		PSSA180	0.00124088	0.00161366	6.60323e-09	6.60323e-09
G3PAT180	0.00274173			G3PAT180	0.00338161	0.00274173	-4.57978e-09	4.57978e-09		ALAALAabcpp	0.00263649		ALAALAabcpp	0.00202743	0.0026365	6.52431e-09	6.52431e-09
PG161abcpp	0.00353624			PG161abcpp	0.00436156	0.00353624	4.54736e-09	4.54736e-09		ICYSDS	0.0020586		ICYSDS	0.00158304	0.00205861	5.94834e-09	5.94834e-09
MDDCP1pp	0.00180997			MDDCP1pp	0.0022324	0.00180997	4.48792e-09	4.48792e-09		PPK50_B	0.00685862		PPK50_B	0.00527419	0.00685863	5.74961e-09	5.74961e-09
EX_na1(e)	-0.00216753			EX_na1(e)	-0.00267341	-0.00216753	-4.44533e-09	4.44533e-09		PPK50r	0.00685862		PPK50r	0.00527419	0.00685863	5.74961e-09	5.74961e-09
NAtex	0.00216753			NAtex	0.00267341	0.00216753	4.44533e-09	4.44533e-09		GLYCtpp	-0.00305867		GLYCtpp	-0.00235208	-0.00305868	-5.63609e-09	5.63609e-09
FE3DCITCH	0.00513697			FE3DCITCH	0.00633588	0.00513697	4.17959e-09	4.17959e-09		MCTP1App	0.0020106		MCTP1App	0.00154612	0.00201059	-5.30319e-09	5.30319e-09
EX_mobd(e)	-0.00200814			EX_mobd(e)	-0.00247681	-0.00200814	3.95295e-09	3.95295e-09		3HAD120	0.0107035		3HAD120	0.00823085	0.0107035	5.1356e-09	5.1356e-09
MOBDabcpp	0.00200814			MOBDabcpp	0.00247681	0.00200814	-3.95295e-09	3.95295e-09		A5PISO	0.0107035		A5PISO	0.00823085	0.0107035	5.1356e-09	5.1356e-09
MOBDtex	0.00200814			MOBDtex	0.00247681	0.00200814	-3.95295e-09	3.95295e-09		AGMHE	0.0107035		AGMHE	0.00823085	0.0107035	5.1356e-09	5.1356e-09
METAT	0.00339039			METAT	0.00418166	0.00339039	-3.90559e-09	3.90559e-09		EAR120y	0.0107035		EAR120y	0.00823085	0.0107035	5.1356e-09	5.1356e-09
COBALT2tex	0.0018709			COBALT2tex	0.00230754	0.0018709	-3.86586e-09	3.86586e-09		GMHEPAT	0.0107035		GMHEPAT	0.00823085	0.0107035	5.1356e-09	5.1356e-09
COBALT2tpp	0.0018709			COBALT2tpp	0.00230754	0.0018709	-3.86586e-09	3.86586e-09		GMHEPK	0.0107035		GMHEPK	0.00823085	0.0107035	5.1356e-09	5.1356e-09
EX_cobalt2(e)	-0.0018709			EX_cobalt2(e)	-0.00230754	-0.0018709	3.86586e-09	3.86586e-09		GMHEPPA	0.0107035		GMHEPPA	0.00823085	0.0107035	5.1356e-09	5.1356e-09
CU2tex	0.00173366			CU2tex	0.00213827	0.00173366	-3.77877e-09	3.77877e-09		KDOCT2	0.0107035		KDOCT2	0.00823085	0.0107035	5.1356e-09	5.1356e-09
CU2tpp	0.00173366			CU2tpp	0.00213827	0.00173366	-3.77877e-09	3.77877e-09		KDOPP	0.0107035		KDOPP	0.00823085	0.0107035	5.1356e-09	5.1356e-09
EX_cu2(e)	-0.00173366			EX_cu2(e)	-0.00213827	-0.00173366	3.77877e-09	3.77877e-09		KDOPS	0.0107035		KDOPS	0.00823085	0.0107035	5.1356e-09	5.1356e-09
EX_mn2(e)	-0.00173366			EX_mn2(e)	-0.00213827	-0.00173366	3.77877e-09	3.77877e-09		S7PI	0.0107035		S7PI	0.00823085	0.0107035	5.1356e-09	5.1356e-09
EX_ni2(e)	-0.00173366			EX_ni2(e)	-0.00213827	-0.00173366	3.77877e-09	3.77877e-09		U23GAAT2	0.0107035		U23GAAT2	0.00823085	0.0107035	5.1356e-09	5.1356e-09
EX_zn2(e)	-0.00173366			EX_zn2(e)	-0.00213827	-0.00173366	3.77877e-09	3.77877e-09		UAGAAT2	0.0107035		UAGAAT2	0.00823085	0.0107035	5.1356e-09	5.1356e-09
MNabcpp	0.00173366			MNabcpp	0.00213827	0.00173366	-3.77877e-09	3.77877e-09		UHGADA2	0.0107035		UHGADA2	0.00823085	0.0107035	5.1356e-09	5.1356e-09
MNtex	0.00173366			MNtex	0.00213827	0.00173366	-3.77877e-09	3.77877e-09		DTMPK	0.00667985		DTMPK	0.00513671	0.00667984	-5.0429e-09	5.0429e-09
NI2tex	0.00173366			NI2tex	0.00213827	0.00173366	-3.77877e-09	3.77877e-09		NDPK4	0.00667985		NDPK4	0.00513671	0.00667984	-5.0429e-09	5.0429e-09
NI2tpp	0.00173366			NI2tpp	0.00213827	0.00173366	-3.77877e-09	3.77877e-09		RNDR4	0.00667985		RNDR4	0.00513671	0.00667984	-5.0429e-09	5.0429e-09
ZNabcpp	0.00173366			ZNabcpp	0.00213827	0.00173366	-3.77877e-09	3.77877e-09		TMDS	0.00667985		TMDS	0.00513671	0.00667984	-5.0429e-09	5.0429e-09
Zn2tex	0.00173366			Zn2tex	0.00213827	0.00173366	-3.77877e-09	3.77877e-09		URIDK2r	-0.00667985		URIDK2r	-0.00513671	-0.00667984	5.0429e-09	5.0429e-09
CA2tex	0.0026008			CA2tex	0.00320779	0.0026008	-3.51971e-09	3.51971e-09		METAT	0.00339039		METAT	0.00260716	0.00339039	-4.99124e-09	4.99124e-09
CAt6pp	-0.0026008			CAt6pp	-0.00320779	-0.0026008	3.51971e-09	3.51971e-09		COBALT2tex	0.0018709		COBALT2tex	0.0014387	0.0018709	4.32198e-09	4.32198e-09
CLtex	0.0026008			CLtex	0.00320779	0.0026008	-3.51971e-09	3.51971e-09		COBALT2tpp	0.0018709		COBALT2tpp	0.0014387	0.0018709	4.32198e-09	4.32198e-09
EX_ca2(e)	-0.0026008			EX_ca2(e)	-0.00320779	-0.0026008	3.51971e-09	3.51971e-09		EX_cobalt2(e)	-0.0018709		EX_cobalt2(e)	-0.0014387	-0.0018709	-4.32198e-09	4.32198e-09
EX_cl(e)	-0.0026008			EX_cl(e)	-0.00320779	-0.0026008	3.51971e-09	3.51971e-09		MDDCP3pp	0.00487234		MDDCP3pp	0.00374676	0.00487234	-4.22643e-09	4.22643e-09
ADNK1	0.00270419			ADNK1	0.00333531	0.00270419	-3.47012e-09	3.47012e-09		MDDCP4pp	0.00487234		MDDCP4pp	0.00374676	0.00487234	-4.22643e-09	4.22643e-09
AHC	0.00270419			AHC	0.00333531	0.00270419	-3.47012e-09	3.47012e-09		PG181abcpp	0.00161119		PG181abcpp	0.00123898	0.00161119	-4.18166e-09	4.18166e-09
DHFR	0.00722881			DHFR	0.00891592	0.00722881	-3.45264e-09	3.45264e-09		FDH	0.00233308		FDH	0.00179411	0.00233308	4.14062e-09	4.14062e-09
G1SAT	0.00439169			G1SAT	0.00541666	0.00439169	3.42848e-09	3.42848e-09		AGPAT180	0.00274173		AGPAT180	0.00210835	0.00274173	-4.04792e-09	4.04792e-09
GLUTRR	0.00439169			GLUTRR	0.00541666	0.00439169	3.42848e-09	3.42848e-09		DASYN180	0.00274173		DASYN180	0.00210835	0.00274173	-4.04792e-09	4.04792e-09
GLUTRS	0.00439169			GLUTRS	0.00541666	0.00439169	3.42848e-09	3.42848e-09		G3PAT180	0.00274173		G3PAT180	0.00210835	0.00274173	-4.04792e-09	4.04792e-09
PSD180	0.00161365			PSD180	0.00199026	0.00161365	3.38843e-09	3.38843e-09		ASPO3	0.00140071		ASPO3	0.00107713	0.00140071	3.95867e-09	3.95867e-09
PSSA180	0.00161365			PSSA180	0.00199026	0.00161365	3.38843e-09	3.38843e-09		NADS1	0.00140071		NADS1	0.00107713	0.00140071	3.95867e-09	3.95867e-09
ALAALAabcpp	0.00263649			ALAALAabcpp	0.00325181	0.00263649	-3.19676e-09	3.19676e-09		NNATr	0.00140071		NNATr	0.00107713	0.00140071	3.95867e-09	3.95867e-09
DTMPK	0.00667985			DTMPK	0.00823884	0.00667985	-3.10426e-09	3.10426e-09		NNDPR	0.00140071		NNDPR	0.00107713	0.00140071	3.95867e-09	3.95867e-09
NDPK4	0.00667985			NDPK4	0.00823884	0.00667985	-3.10426e-09	3.10426e-09		QULNS	0.00140071		QULNS	0.00107713	0.00140071	3.95867e-09	3.95867e-09
RNDR4	0.00667985			RNDR4	0.00823884	0.00667985	-3.10426e-09	3.10426e-09		EX_mobd(e)	-0.00200814		EX_mobd(e)	-0.00154423	-0.00200814	3.08394e-09	3.08394e-09
TMDS	0.00667985			TMDS	0.00823884	0.00667985	-3.10426e-09	3.10426e-09		MOBDabcpp	0.00200814		MOBDabcpp	0.00154423	0.00200814	-3.08394e-09	3.08394e-09
URIDK2r	-0.00667985			URIDK2r	-0.00823884	-0.00667985	3.10426e-09	3.10426e-09		MOBDtex	0.00200814		MOBDtex	0.00154423	0.00200814	-3.08394e-09	3.08394e-09
FE3DCITR	0.00256849			FE3DCITR	0.00316794	0.00256849	-2.9102e-09	2.9102e-09		MDDCP1pp	0.00180997		MDDCP1pp	0.00139184	0.00180997	-3.03572e-09	3.03572e-09
FRDO5r	-0.00256849			FRDO5r	-0.00316794	-0.00256849	2.9102e-09	2.9102e-09		AGPAT160	0.0082418		AGPAT160	0.00633783	0.0082418	-2.8644e-09	2.8644e-09
MDDCP3pp	0.00487234			MDDCP3pp	0.00600948	0.00487234	-2.83567e-09	2.83567e-09		DASYN160	0.0082418		DASYN160	0.00633783	0.0082418	-2.8644e-09	2.8644e-09
MDDCP4pp	0.00487234			MDDCP4pp	0.00600948	0.00487234	-2.83567e-09	2.83567e-09		G3PAT160	0.0082418		G3PAT160	0.00633783	0.0082418	-2.8644e-09	2.8644e-09
PPK50_B	0.00685862			PPK50_B	0.00845934	0.00685862	2.82057e-09	2.82057e-09		CLt3_2pp	0.0013004		CLt3_2pp	0.000999988	0.0013004	-2.50842e-09	2.50842e-09
PPK50r	0.00685862			PPK50r	0.00845934	0.00685862	2.82057e-09	2.82057e-09		DXPS	0.00215646		DXPS	0.00165829	0.00215646	2.03385e-09	2.03385e-09
DB4PS	0.000823442			DB4PS	0.00101562	0.000823439	-2.52257e-09	2.52257e-09		3HAD160	0.0219671		3HAD160	0.0168924	0.0219671	-1.80812e-09	1.80812e-09
FRDO4r	-0.000823442			FRDO4r	-0.00101562	-0.000823439	2.52257e-09	2.52257e-09		3OAR160	0.0219671		3OAR160	0.0168924	0.0219671	-1.80812e-09	1.80812e-09
MOADSUx	0.000823442			MOADSUx	0.00101562	0.000823439	-2.52257e-09	2.52257e-09		3OAS160	0.0219671		3OAS160	0.0168924	0.0219671	-1.80812e-09	1.80812e-09
MPTSS	0.000823442			MPTSS	0.00101562	0.000823439	-2.52257e-09	2.52257e-09		EAR160y	0.0219671		EAR160y	0.0168924	0.0219671	-1.80812e-09	1.80812e-09
RBFSa	0.000823442			RBFSa	0.00101562	0.000823439	-2.52257e-09	2.52257e-09		PGPP180	0.00112808		PGPP180	0.000867477	0.00112808	-1.54826e-09	1.54826e-09
PGPP160	0.003391			PGPP160	0.00418242	0.003391	2.28353e-09	2.28353e-09		PGSA180	0.00112808		PGSA180	0.000867477	0.00112808	-1.54826e-09	1.54826e-09
PGSA160	0.003391			PGSA160	0.00418242	0.003391	2.28353e-09	2.28353e-09		PPBNGS	0.00219584		PPBNGS	0.00168857	0.00219584	-1.45759e-09	1.45759e-09
CLPNS161pp	0.00176812			CLPNS161pp	0.00218078	0.00176812	2.27368e-09	2.27368e-09		EX_na1(e)	-0.00216753		EX_na1(e)	-0.0016668	-0.00216753	1.4507e-09	1.4507e-09
ASPO3	0.00140071			ASPO3	0.00172762	0.00140071	1.39797e-09	1.39797e-09		NAtex	0.00216753		NAtex	0.0016668	0.00216753	-1.4507e-09	1.4507e-09
NADS1	0.00140071			NADS1	0.00172762	0.00140071	1.39797e-09	1.39797e-09		EX_fe2(e)	-0.00903878		EX_fe2(e)	-0.0069507	-0.00903878	-1.31008e-09	1.31008e-09
NNATr	0.00140071			NNATr	0.00172762	0.00140071	1.39797e-09	1.39797e-09		FE2tex	0.00903878		FE2tex	0.0069507	0.00903878	1.31008e-09	1.31008e-09
NNDPR	0.00140071			NNDPR	0.00172762	0.00140071	1.39797e-09	1.39797e-09		FE3abcpp	0.00903878		FE3abcpp	0.0069507	0.00903878	1.31008e-09	1.31008e-09
QULNS	0.00140071			QULNS	0.00172762	0.00140071	1.39797e-09	1.39797e-09		CU2tex	0.00173366		CU2tex	0.00133316	0.00173366	-1.27623e-09	1.27623e-09
PG181abcpp	0.00161119			PG181abcpp	0.00198722	0.00161119	-1.36809e-09	1.36809e-09		CU2tpp	0.00173366		CU2tpp	0.00133316	0.00173366	-1.27623e-09	1.27623e-09
EX_mg2(e)	-0.00433507			EX_mg2(e)	-0.00534682	-0.00433507	1.10935e-09	1.10935e-09		EX_cu2(e)	-0.00173366		EX_cu2(e)	-0.00133316	-0.00173366	1.27623e-09	1.27623e-09
MG2tex	0.00433507			MG2tex	0.00534682	0.00433507	-1.10935e-09	1.10935e-09		EX_mn2(e)	-0.00173366		EX_mn2(e)	-0.00133316	-0.00173366	1.27623e-09	1.27623e-09
MG2tpp	0.00433507			MG2tpp	0.00534682	0.00433507	-1.10935e-09	1.10935e-09		EX_ni2(e)	-0.00173366		EX_ni2(e)	-0.00133316	-0.00173366	1.27623e-09	1.27623e-09
3HAD180	0.00548346			3HAD180	0.00676323	0.00548346	-1.05181e-09	1.05181e-09		EX_zn2(e)	-0.00173366		EX_zn2(e)	-0.00133316	-0.00173366	1.27623e-09	1.27623e-09
3OAR180	0.00548346			3OAR180	0.00676323	0.00548346	-1.05181e-09	1.05181e-09		MNabcpp	0.00173366		MNabcpp	0.00133316	0.00173366	-1.27623e-09	1.27623e-09
3OAS180	0.00548346			3OAS180	0.00676323	0.00548346	-1.05181e-09	1.05181e-09		MNtex	0.00173366		MNtex	0.00133316	0.00173366	-1.27623e-09	1.27623e-09
EAR180y	0.00548346			EAR180y	0.00676323	0.00548346	-1.05181e-09	1.05181e-09		NI2tex	0.00173366		NI2tex	0.00133316	0.00173366	-1.27623e-09	1.27623e-09
ALAALAr	0.0136871			ALAALAr	0.0168815	0.0136871	1.02034e-09	1.02034e-09		NI2tpp	0.00173366		NI2tpp	0.00133316	0.00173366	-1.27623e-09	1.27623e-09
ALAR	0.0136871			ALAR	0.0168815	0.0136871	1.02034e-09	1.02034e-09		ZNabcpp	0.00173366		ZNabcpp	0.00133316	0.00173366	-1.27623e-09	1.27623e-09
DALAt2pp	0.0136871			DALAt2pp	0.0168815	0.0136871	1.02034e-09	1.02034e-09		Zn2tex	0.00173366		Zn2tex	0.00133316	0.00173366	-1.27623e-09	1.27623e-09
SO4t4pp_1	0.00476833			SO4t4pp_1	0.0058812	0.00476833	9.25619e-10	9.25619e-10		SO4t4pp_1	0.00476833		SO4t4pp_1	0.00366678	0.00476833	-1.26589e-09	1.26589e-09
MCTP1App	0.0020106			MCTP1App	0.00247985	0.0020106	8.0356e-10	8.0356e-10		FEROpp	0.00225969		FEROpp	0.00173767	0.00225969	-1.17455e-09	1.17455e-09
PGPP140	0.000107084			PGPP140	0.000132077	0.000107085	7.52034e-10	7.52034e-10		AGPAT140	0.000261557		AGPAT140	0.000201133	0.000261556	-1.01265e-09	1.01265e-09
PGSA140	0.000107084			PGSA140	0.000132077	0.000107085	7.52034e-10	7.52034e-10		DASYN140	0.000261557		DASYN140	0.000201133	0.000261556	-1.01265e-09	1.01265e-09
DXPS	0.00215646			DXPS	0.00265975	0.00215646	-7.43485e-10	7.43485e-10		G3PAT140	0.000261557		G3PAT140	0.000201133	0.000261556	-1.01265e-09	1.01265e-09
CDPMEK	0.00188198			CDPMEK	0.00232121	0.00188198	-5.69296e-10	5.69296e-10		PSD160	0.0048508		PSD160	0.0037302	0.0048508	9.3269e-10	9.3269e-10
DXPRIi	0.00188198			DXPRIi	0.00232121	0.00188198	-5.69296e-10	5.69296e-10		PSSA160	0.0048508		PSSA160	0.0037302	0.0048508	9.3269e-10	9.3269e-10
FLDR2	0.00188198			FLDR2	0.00232121	0.00188198	-5.69296e-10	5.69296e-10		DB4PS	0.000823442		DB4PS	0.000633215	0.000823441	-9.21078e-10	9.21078e-10
MECDPDH5	0.00188198			MECDPDH5	0.00232121	0.00188198	-5.69296e-10	5.69296e-10		FRDO4r	-0.000823442		FRDO4r	-0.000633215	-0.000823441	9.21078e-10	9.21078e-10
MECDPS	0.00188198			MECDPS	0.00232121	0.00188198	-5.69296e-10	5.69296e-10		MOADSUx	0.000823442		MOADSUx	0.000633215	0.000823441	-9.21078e-10	9.21078e-10
MEPCT	0.00188198			MEPCT	0.00232121	0.00188198	-5.69296e-10	5.69296e-10		MPTSS	0.000823442		MPTSS	0.000633215	0.000823441	-9.21078e-10	9.21078e-10
MLDCP1App	0.000200629			MLDCP1App	0.000247454	0.00020063	5.58741e-10	5.58741e-10		RBFSa	0.000823442		RBFSa	0.000633215	0.000823441	-9.21078e-10	9.21078e-10
5DOAN	0.000411721			5DOAN	0.000507811	0.000411721	-4.50509e-10	4.50509e-10		PGPP181	0.00767868		PGPP181	0.0059048	0.00767868	-7.47589e-10	7.47589e-10
ADPT	0.000411721			ADPT	0.000507811	0.000411721	-4.50509e-10	4.50509e-10		PGSA181	0.00767868		PGSA181	0.0059048	0.00767868	-7.47589e-10	7.47589e-10
APRAUR	0.000411721			APRAUR	0.000507811	0.000411721	-4.50509e-10	4.50509e-10		CLPNS160pp	0.000355717		CLPNS160pp	0.000273541	0.000355716	-7.01161e-10	7.01161e-10
CPMPS	0.000411721			CPMPS	0.000507811	0.000411721	-4.50509e-10	4.50509e-10		PSD181	0.0109823		PSD181	0.00844524	0.0109823	6.99369e-10	6.99369e-10
DHPPDA2	0.000411721			DHPPDA2	0.000507811	0.000411721	-4.50509e-10	4.50509e-10		PSSA181	0.0109823		PSSA181	0.00844524	0.0109823	6.99369e-10	6.99369e-10
DM_5DRIB	0.000411721			DM_5DRIB	0.000507811	0.000411721	-4.50509e-10	4.50509e-10		PG161abcpp	0.00353624		PG161abcpp	0.00271932	0.00353624	-6.58334e-10	6.58334e-10
GTPCII2	0.000411721			GTPCII2	0.000507811	0.000411721	-4.50509e-10	4.50509e-10		CFAS160E	0.000252325		CFAS160E	0.000194035	0.000252326	6.55186e-10	6.55186e-10
MPTAT	0.000411721			MPTAT	0.000507811	0.000411721	-4.50509e-10	4.50509e-10		ADCL	0.000548961		ADCL	0.000422144	0.000548962	5.86223e-10	5.86223e-10
MPTS	0.000411721			MPTS	0.000507811	0.000411721	-4.50509e-10	4.50509e-10		ADCS	0.000548961		ADCS	0.000422144	0.000548962	5.86223e-10	5.86223e-10
PMDPHT	0.000411721			PMDPHT	0.000507811	0.000411721	-4.50509e-10	4.50509e-10		DHFS	0.000548961		DHFS	0.000422144	0.000548962	5.86223e-10	5.86223e-10
RBFSb	0.000411721			RBFSb	0.000507811	0.000411721	-4.50509e-10	4.50509e-10		DHNPA3	0.000548961		DHNPA3	0.000422144	0.000548962	5.86223e-10	5.86223e-10
CFAS160E	0.000252325			CFAS160E	0.000311215	0.000252325	3.9431e-10	3.9431e-10		DHPS	0.000548961		DHPS	0.000422144	0.000548962	5.86223e-10	5.86223e-10
3OAR100	0.174598			3OAR100	0.215347	0.174598	3.80734e-10	3.80734e-10		GCALDD	0.000548961		GCALDD	0.000422144	0.000548962	5.86223e-10	5.86223e-10
3OAS100	0.174598			3OAS100	0.215347	0.174598	3.80734e-10	3.80734e-10		GLYCTO1	0.000548961		GLYCTO1	0.000422144	0.000548962	5.86223e-10	5.86223e-10
CLPNS180pp	0.000118162			CLPNS180pp	0.00014574	0.000118162	3.73172e-10	3.73172e-10		HMBS	0.000548961		HMBS	0.000422144	0.000548962	5.86223e-10	5.86223e-10
ALDD1	0.000274481			ALDD1	0.000338541	0.000274481	-3.63414e-10	3.63414e-10		UPP3S	0.000548961		UPP3S	0.000422144	0.000548962	5.86223e-10	5.86223e-10
CPPPGO	0.000274481			CPPPGO	0.000338541	0.000274481	-3.63414e-10	3.63414e-10		NDPK7	0.0105915		NDPK7	0.00814472	0.0105915	5.55599e-10	5.55599e-10
FCLT	0.000274481			FCLT	0.000338541	0.000274481	-3.63414e-10	3.63414e-10		RNDR3	0.0105915		RNDR3	0.00814472	0.0105915	5.55599e-10	5.55599e-10
I2FE2SS2fdx	0.000274481			I2FE2SS2fdx	0.000338541	0.000274481	-3.63414e-10	3.63414e-10		MCTP1Bpp	0.00121793		MCTP1Bpp	0.000936572	0.00121793	4.94647e-10	4.94647e-10
I2FE2SSfdx	0.000274481			I2FE2SSfdx	0.000338541	0.000274481	-3.63414e-10	3.63414e-10		MLDCP3App	0.00121793		MLDCP3App	0.000936572	0.00121793	4.94647e-10	4.94647e-10
I4FE4SRfdx	0.000274481			I4FE4SRfdx	0.000338541	0.000274481	-3.63414e-10	3.63414e-10		MLDEP1pp	0.00121793		MLDEP1pp	0.000936572	0.00121793	4.94647e-10	4.94647e-10
I4FE4ST	0.000274481			I4FE4ST	0.000338541	0.000274481	-3.63414e-10	3.63414e-10		1PQQS	0.00013724		1PQQS	0.000105536	0.00013724	3.96556e-10	3.96556e-10
MOCOS	0.000274481			MOCOS	0.000338541	0.000274481	-3.63414e-10	3.63414e-10		2PQQS	0.00013724		2PQQS	0.000105536	0.00013724	3.96556e-10	3.96556e-10
NADK	0.000274481			NADK	0.000338541	0.000274481	-3.63414e-10	3.63414e-10		3PQQS	0.00013724		3PQQS	0.000105536	0.00013724	3.96556e-10	3.96556e-10
PPPGO	0.000274481			PPPGO	0.000338541	0.000274481	-3.63414e-10	3.63414e-10		4HBADH	0.00013724		4HBADH	0.000105536	0.00013724	3.96556e-10	3.96556e-10
RBFK	0.000274481			RBFK	0.000338541	0.000274481	-3.63414e-10	3.63414e-10		ACBIPGT	0.00013724		ACBIPGT	0.000105536	0.00013724	3.96556e-10	3.96556e-10
UPP3MT	0.000274481			UPP3MT	0.000338541	0.000274481	-3.63414e-10	3.63414e-10		ADCPS1	0.00013724		ADCPS1	0.000105536	0.00013724	3.96556e-10	3.96556e-10
UPPDC1	0.000274481			UPPDC1	0.000338541	0.000274481	-3.63414e-10	3.63414e-10		ADCYRS	0.00013724		ADCYRS	0.000105536	0.00013724	3.96556e-10	3.96556e-10
CAT	0.000480341			CAT	0.000592447	0.000480341	3.16719e-10	3.16719e-10		ADOCBIK	0.00013724		ADOCBIK	0.000105536	0.00013724	3.96556e-10	3.96556e-10
CLPNS181pp	0.000805594			CLPNS181pp	0.00099361	0.000805594	3.15957e-10	3.15957e-10		ADOCBLS	0.00013724		ADOCBLS	0.000105536	0.00013724	3.96556e-10	3.96556e-10
ADCL	0.000548961			ADCL	0.000677082	0.000548961	2.73172e-10	2.73172e-10		AMAOTr	0.00013724		AMAOTr	0.000105536	0.00013724	3.96556e-10	3.96556e-10
ADCS	0.000548961			ADCS	0.000677082	0.000548961	2.73172e-10	2.73172e-10		AMPMS2	0.00013724		AMPMS2	0.000105536	0.00013724	3.96556e-10	3.96556e-10
DHFS	0.000548961			DHFS	0.000677082	0.000548961	2.73172e-10	2.73172e-10		AOBUTDs	0.00013724		AOBUTDs	0.000105536	0.00013724	3.96556e-10	3.96556e-10
DHNPA3	0.000548961			DHNPA3	0.000677082	0.000548961	2.73172e-10	2.73172e-10		AOXSr2	0.00013724		AOXSr2	0.000105536	0.00013724	3.96556e-10	3.96556e-10
DHPS	0.000548961			DHPS	0.000677082	0.000548961	2.73172e-10	2.73172e-10		APPLDHr	0.00013724		APPLDHr	0.000105536	0.00013724	3.96556e-10	3.96556e-10
GCALDD	0.000548961			GCALDD	0.000677082	0.000548961	2.73172e-10	2.73172e-10		ASP3H	0.00013724		ASP3H	0.000105536	0.00013724	3.96556e-10	3.96556e-10
GLYCTO1	0.000548961			GLYCTO1	0.000677082	0.000548961	2.73172e-10	2.73172e-10		ATHRDHr	0.00013724		ATHRDHr	0.000105536	0.00013724	3.96556e-10	3.96556e-10
HMBS	0.000548961			HMBS	0.000677082	0.000548961	2.73172e-10	2.73172e-10		BACCL	0.00013724		BACCL	0.000105536	0.00013724	3.96556e-10	3.96556e-10
MALS	0.000548961			MALS	0.000677082	0.000548961	2.73172e-10	2.73172e-10		BLUB	0.00013724		BLUB	0.000105536	0.00013724	3.96556e-10	3.96556e-10
UPP3S	0.000548961			UPP3S	0.000677082	0.000548961	2.73172e-10	2.73172e-10		BMOCOS	0.00013724		BMOCOS	0.000105536	0.00013724	3.96556e-10	3.96556e-10
IPDPS	0.00157365			IPDPS	0.00194092	0.00157365	-2.58425e-10	2.58425e-10		BMOGDS1	0.00013724		BMOGDS1	0.000105536	0.00013724	3.96556e-10	3.96556e-10
MCTP1Bpp	0.00121793			MCTP1Bpp	0.00150218	0.00121793	2.43802e-10	2.43802e-10		BMOGDS2	0.00013724		BMOGDS2	0.000105536	0.00013724	3.96556e-10	3.96556e-10
MLDCP3App	0.00121793			MLDCP3App	0.00150218	0.00121793	2.43802e-10	2.43802e-10		BTS5	0.00013724		BTS5	0.000105536	0.00013724	3.96556e-10	3.96556e-10
MLDEP1pp	0.00121793			MLDEP1pp	0.00150218	0.00121793	2.43802e-10	2.43802e-10		COBG	0.00013724		COBG	0.000105536	0.00013724	3.96556e-10	3.96556e-10
DNMPPA	0.000686201			DNMPPA	0.000846352	0.000686201	1.86078e-10	1.86078e-10		COCHL	0.00013724		COCHL	0.000105536	0.00013724	3.96556e-10	3.96556e-10
DNTPPA	0.000686201			DNTPPA	0.000846352	0.000686201	1.86078e-10	1.86078e-10		CYRDAAT	0.00013724		CYRDAAT	0.000105536	0.00013724	3.96556e-10	3.96556e-10
GTPCI	0.000686201			GTPCI	0.000846352	0.000686201	1.86078e-10	1.86078e-10		DABAAT2	-0.00013724		DABAAT2	-0.000105536	-0.00013724	-3.96556e-10	3.96556e-10
CFAS160G	0.000139087			CFAS160G	0.000171548	0.000139087	-1.41259e-10	1.41259e-10		DBTS	0.00013724		DBTS	0.000105536	0.00013724	3.96556e-10	3.96556e-10
PGPP180	0.00112808			PGPP180	0.00139136	0.00112808	1.39541e-10	1.39541e-10		DHMPTR	0.00013724		DHMPTR	0.000105536	0.00013724	3.96556e-10	3.96556e-10
PGSA180	0.00112808			PGSA180	0.00139136	0.00112808	1.39541e-10	1.39541e-10		DHNPTE	0.00013724		DHNPTE	0.000105536	0.00013724	3.96556e-10	3.96556e-10
PG160abcpp	0.000711434			PG160abcpp	0.000877474	0.000711434	1.30896e-10	1.30896e-10		DMQMT	0.00013724		DMQMT	0.000105536	0.00013724	3.96556e-10	3.96556e-10
PSD140	0.000154472			PSD140	0.000190524	0.000154472	1.28353e-10	1.28353e-10		DM_AMOB	0.00013724		DM_AMOB	0.000105536	0.00013724	3.96556e-10	3.96556e-10
PSSA140	0.000154472			PSSA140	0.000190524	0.000154472	1.28353e-10	1.28353e-10		DM_doxopa	0.00013724		DM_doxopa	0.000105536	0.00013724	3.96556e-10	3.96556e-10
DMATT	0.000308329			DMATT	0.000380289	0.000308329	-1.21647e-10	1.21647e-10		DM_tripeptide_c_	0.00013724		DM_tripeptide_c_	0.000105536	0.00013724	3.96556e-10	3.96556e-10
DMPPS	0.000308329			DMPPS	0.000380289	0.000308329	-1.21647e-10	1.21647e-10		E4PD	0.00013724		E4PD	0.000105536	0.00013724	3.96556e-10	3.96556e-10
GRTT	0.000308329			GRTT	0.000380289	0.000308329	-1.21647e-10	1.21647e-10		EGMEACPR	0.00013724		EGMEACPR	0.000105536	0.00013724	3.96556e-10	3.96556e-10
AGPAT140	0.000261557			AGPAT140	0.000322601	0.000261557	-1.19612e-10	1.19612e-10		EPMEACPR	0.00013724		EPMEACPR	0.000105536	0.00013724	3.96556e-10	3.96556e-10
DASYN140	0.000261557			DASYN140	0.000322601	0.000261557	-1.19612e-10	1.19612e-10		FALDM	-0.00013724		FALDM	-0.000105536	-0.00013724	-3.96556e-10	3.96556e-10
G3PAT140	0.000261557			G3PAT140	0.000322601	0.000261557	-1.19612e-10	1.19612e-10		FBACS	0.00013724		FBACS	0.000105536	0.00013724	3.96556e-10	3.96556e-10
1PQQS	0.00013724			1PQQS	0.00016927	0.00013724	-8.70946e-11	8.70946e-11		FBACabcpp	0.00013724		FBACabcpp	0.000105536	0.00013724	3.96556e-10	3.96556e-10
2PQQS	0.00013724			2PQQS	0.00016927	0.00013724	-8.70946e-11	8.70946e-11		FMNAT	0.00013724		FMNAT	0.000105536	0.00013724	3.96556e-10	3.96556e-10
3PQQS	0.00013724			3PQQS	0.00016927	0.00013724	-8.70946e-11	8.70946e-11		GLUCYS	0.00013724		GLUCYS	0.000105536	0.00013724	3.96556e-10	3.96556e-10
4HBADH	0.00013724			4HBADH	0.00016927	0.00013724	-8.70946e-11	8.70946e-11		GTHS	0.00013724		GTHS	0.000105536	0.00013724	3.96556e-10	3.96556e-10
ACBIPGT	0.00013724			ACBIPGT	0.00016927	0.00013724	-8.70946e-11	8.70946e-11		HBZOPT	0.00013724		HBZOPT	0.000105536	0.00013724	3.96556e-10	3.96556e-10
ADCPS1	0.00013724			ADCPS1	0.00016927	0.00013724	-8.70946e-11	8.70946e-11		HEMEOS	0.00013724		HEMEOS	0.000105536	0.00013724	3.96556e-10	3.96556e-10
ADCYRS	0.00013724			ADCYRS	0.00016927	0.00013724	-8.70946e-11	8.70946e-11		HYGBDIAS	0.00013724		HYGBDIAS	0.000105536	0.00013724	3.96556e-10	3.96556e-10
ADOCBIK	0.00013724			ADOCBIK	0.00016927	0.00013724	-8.70946e-11	8.70946e-11		I2FE2SR	0.00013724		I2FE2SR	0.000105536	0.00013724	3.96556e-10	3.96556e-10
ADOCBLS	0.00013724			ADOCBLS	0.00016927	0.00013724	-8.70946e-11	8.70946e-11		I2FE2ST	0.00013724		I2FE2ST	0.000105536	0.00013724	3.96556e-10	3.96556e-10
AMAOTr	0.00013724			AMAOTr	0.00016927	0.00013724	-8.70946e-11	8.70946e-11		LIPOCT	0.00013724		LIPOCT	0.000105536	0.00013724	3.96556e-10	3.96556e-10
AMPMS2	0.00013724			AMPMS2	0.00016927	0.00013724	-8.70946e-11	8.70946e-11		LIPOS	0.00013724		LIPOS	0.000105536	0.00013724	3.96556e-10	3.96556e-10
AOBUTDs	0.00013724			AOBUTDs	0.00016927	0.00013724	-8.70946e-11	8.70946e-11		MALCOAMT	0.00013724		MALCOAMT	0.000105536	0.00013724	3.96556e-10	3.96556e-10
AOXSr2	0.00013724			AOXSr2	0.00016927	0.00013724	-8.70946e-11	8.70946e-11		MOGDS	0.00013724		MOGDS	0.000105536	0.00013724	3.96556e-10	3.96556e-10
APPLDHr	0.00013724			APPLDHr	0.00016927	0.00013724	-8.70946e-11	8.70946e-11		NAMNPP	0.00013724		NAMNPP	0.000105536	0.00013724	3.96556e-10	3.96556e-10
ASP3H	0.00013724			ASP3H	0.00016927	0.00013724	-8.70946e-11	8.70946e-11		NNDMBRT	0.00013724		NNDMBRT	0.000105536	0.00013724	3.96556e-10	3.96556e-10
ATHRDHr	0.00013724			ATHRDHr	0.00016927	0.00013724	-8.70946e-11	8.70946e-11		OCTDPS	0.00013724		OCTDPS	0.000105536	0.00013724	3.96556e-10	3.96556e-10
BACCL	0.00013724			BACCL	0.00016927	0.00013724	-8.70946e-11	8.70946e-11		OGMEACPD	0.00013724		OGMEACPD	0.000105536	0.00013724	3.96556e-10	3.96556e-10
BLUB	0.00013724			BLUB	0.00016927	0.00013724	-8.70946e-11	8.70946e-11		OGMEACPR	0.00013724		OGMEACPR	0.000105536	0.00013724	3.96556e-10	3.96556e-10
BMOCOS	0.00013724			BMOCOS	0.00016927	0.00013724	-8.70946e-11	8.70946e-11		OGMEACPS	0.00013724		OGMEACPS	0.000105536	0.00013724	3.96556e-10	3.96556e-10
BMOGDS1	0.00013724			BMOGDS1	0.00016927	0.00013724	-8.70946e-11	8.70946e-11		OHPBAT	0.00013724		OHPBAT	0.000105536	0.00013724	3.96556e-10	3.96556e-10
BMOGDS2	0.00013724			BMOGDS2	0.00016927	0.00013724	-8.70946e-11	8.70946e-11		OHPHM	0.00013724		OHPHM	0.000105536	0.00013724	3.96556e-10	3.96556e-10
BTS5	0.00013724			BTS5	0.00016927	0.00013724	-8.70946e-11	8.70946e-11		OMBZLM	0.00013724		OMBZLM	0.000105536	0.00013724	3.96556e-10	3.96556e-10
COBG	0.00013724			COBG	0.00016927	0.00013724	-8.70946e-11	8.70946e-11		OMMBLHX	0.00013724		OMMBLHX	0.000105536	0.00013724	3.96556e-10	3.96556e-10
COCHL	0.00013724			COCHL	0.00016927	0.00013724	-8.70946e-11	8.70946e-11		OMPHHX	0.00013724		OMPHHX	0.000105536	0.00013724	3.96556e-10	3.96556e-10
CYRDAAT	0.00013724			CYRDAAT	0.00016927	0.00013724	-8.70946e-11	8.70946e-11		OPHBDC	0.00013724		OPHBDC	0.000105536	0.00013724	3.96556e-10	3.96556e-10
DABAAT2	-0.00013724			DABAAT2	-0.00016927	-0.00013724	8.70946e-11	8.70946e-11		OPHHX	0.00013724		OPHHX	0.000105536	0.00013724	3.96556e-10	3.96556e-10
DBTS	0.00013724			DBTS	0.00016927	0.00013724	-8.70946e-11	8.70946e-11		OPMEACPD	0.00013724		OPMEACPD	0.000105536	0.00013724	3.96556e-10	3.96556e-10
DHMPTR	0.00013724			DHMPTR	0.00016927	0.00013724	-8.70946e-11	8.70946e-11		OPMEACPR	0.00013724		OPMEACPR	0.000105536	0.00013724	3.96556e-10	3.96556e-10
DHNPTE	0.00013724			DHNPTE	0.00016927	0.00013724	-8.70946e-11	8.70946e-11		OPMEACPS	0.00013724		OPMEACPS	0.000105536	0.00013724	3.96556e-10	3.96556e-10
DMQMT	0.00013724			DMQMT	0.00016927	0.00013724	-8.70946e-11	8.70946e-11		ORN5O	0.00013724		ORN5O	0.000105536	0.00013724	3.96556e-10	3.96556e-10
DM_AMOB	0.00013724			DM_AMOB	0.00016927	0.00013724	-8.70946e-11	8.70946e-11		PC11M	0.00013724		PC11M	0.000105536	0.00013724	3.96556e-10	3.96556e-10
DM_doxopa	0.00013724			DM_doxopa	0.00016927	0.00013724	-8.70946e-11	8.70946e-11		PC17M	0.00013724		PC17M	0.000105536	0.00013724	3.96556e-10	3.96556e-10
DM_tripeptide_c_	0.00013724			DM_tripeptide_c_	0.00016927	0.00013724	-8.70946e-11	8.70946e-11		PC20M	0.00013724		PC20M	0.000105536	0.00013724	3.96556e-10	3.96556e-10
E4PD	0.00013724			E4PD	0.00016927	0.00013724	-8.70946e-11	8.70946e-11		PC6AR	0.00013724		PC6AR	0.000105536	0.00013724	3.96556e-10	3.96556e-10
EGMEACPR	0.00013724			EGMEACPR	0.00016927	0.00013724	-8.70946e-11	8.70946e-11		PC6YM	0.00013724		PC6YM	0.000105536	0.00013724	3.96556e-10	3.96556e-10
EPMEACPR	0.00013724			EPMEACPR	0.00016927	0.00013724	-8.70946e-11	8.70946e-11		PC8XM	0.00013724		PC8XM	0.000105536	0.00013724	3.96556e-10	3.96556e-10
FALDM	-0.00013724			FALDM	-0.00016927	-0.00013724	8.70946e-11	8.70946e-11		PDX5POi	0.00013724		PDX5POi	0.000105536	0.00013724	3.96556e-10	3.96556e-10
FBACS	0.00013724			FBACS	0.00016927	0.00013724	-8.70946e-11	8.70946e-11		PDX5PS	0.00013724		PDX5PS	0.000105536	0.00013724	3.96556e-10	3.96556e-10
FBACabcpp	0.00013724			FBACabcpp	0.00016927	0.00013724	-8.70946e-11	8.70946e-11		PERD	0.00013724		PERD	0.000105536	0.00013724	3.96556e-10	3.96556e-10
FMNAT	0.00013724			FMNAT	0.00016927	0.00013724	-8.70946e-11	8.70946e-11		PMEACPE	0.00013724		PMEACPE	0.000105536	0.00013724	3.96556e-10	3.96556e-10
FMNRx2	0.00013724			FMNRx2	0.00016927	0.00013724	-8.70946e-11	8.70946e-11		PMPK	0.00013724		PMPK	0.000105536	0.00013724	3.96556e-10	3.96556e-10
GLUCYS	0.00013724			GLUCYS	0.00016927	0.00013724	-8.70946e-11	8.70946e-11		PPK2r	-0.00013724		PPK2r	-0.000105536	-0.00013724	-3.96556e-10	3.96556e-10
GTHS	0.00013724			GTHS	0.00016927	0.00013724	-8.70946e-11	8.70946e-11		PQQAC	0.00013724		PQQAC	0.000105536	0.00013724	3.96556e-10	3.96556e-10
HBZOPT	0.00013724			HBZOPT	0.00016927	0.00013724	-8.70946e-11	8.70946e-11		PQQFEP	0.00013724		PQQFEP	0.000105536	0.00013724	3.96556e-10	3.96556e-10
HEMEOS	0.00013724			HEMEOS	0.00016927	0.00013724	-8.70946e-11	8.70946e-11		PQQH2S	0.00013724		PQQH2S	0.000105536	0.00013724	3.96556e-10	3.96556e-10
HYGBDIAS	0.00013724			HYGBDIAS	0.00016927	0.00013724	-8.70946e-11	8.70946e-11		PYOVD2tex	0.00013724		PYOVD2tex	0.000105536	0.00013724	3.96556e-10	3.96556e-10
I2FE2SR	0.00013724			I2FE2SR	0.00016927	0.00013724	-8.70946e-11	8.70946e-11		PYOVDM1	0.00013724		PYOVDM1	0.000105536	0.00013724	3.96556e-10	3.96556e-10
I2FE2ST	0.00013724			I2FE2ST	0.00016927	0.00013724	-8.70946e-11	8.70946e-11		PYOVDM2	0.00013724		PYOVDM2	0.000105536	0.00013724	3.96556e-10	3.96556e-10
LIPOCT	0.00013724			LIPOCT	0.00016927	0.00013724	-8.70946e-11	8.70946e-11		R05219	0.00013724		R05219	0.000105536	0.00013724	3.96556e-10	3.96556e-10
LIPOS	0.00013724			LIPOS	0.00016927	0.00013724	-8.70946e-11	8.70946e-11		RZ5PP	0.00013724		RZ5PP	0.000105536	0.00013724	3.96556e-10	3.96556e-10
MALCOAMT	0.00013724			MALCOAMT	0.00016927	0.00013724	-8.70946e-11	8.70946e-11		SHCHD2	0.00013724		SHCHD2	0.000105536	0.00013724	3.96556e-10	3.96556e-10
MOGDS	0.00013724			MOGDS	0.00016927	0.00013724	-8.70946e-11	8.70946e-11		SHCHF	0.00013724		SHCHF	0.000105536	0.00013724	3.96556e-10	3.96556e-10
NAMNPP	0.00013724			NAMNPP	0.00016927	0.00013724	-8.70946e-11	8.70946e-11		THRA2r	-0.00013724		THRA2r	-0.000105536	-0.00013724	-3.96556e-10	3.96556e-10
NNDMBRT	0.00013724			NNDMBRT	0.00016927	0.00013724	-8.70946e-11	8.70946e-11		THZPSN	0.00013724		THZPSN	0.000105536	0.00013724	3.96556e-10	3.96556e-10
OCTDPS	0.00013724			OCTDPS	0.00016927	0.00013724	-8.70946e-11	8.70946e-11		TMPK	0.00013724		TMPK	0.000105536	0.00013724	3.96556e-10	3.96556e-10
OGMEACPD	0.00013724			OGMEACPD	0.00016927	0.00013724	-8.70946e-11	8.70946e-11		TMPPP	0.00013724		TMPPP	0.000105536	0.00013724	3.96556e-10	3.96556e-10
OGMEACPR	0.00013724			OGMEACPR	0.00016927	0.00013724	-8.70946e-11	8.70946e-11		UREA	0.00013724		UREA	0.000105536	0.00013724	3.96556e-10	3.96556e-10
OGMEACPS	0.00013724			OGMEACPS	0.00016927	0.00013724	-8.70946e-11	8.70946e-11		VNDH_2	0.00013724		VNDH_2	0.000105536	0.00013724	3.96556e-10	3.96556e-10
OHPBAT	0.00013724			OHPBAT	0.00016927	0.00013724	-8.70946e-11	8.70946e-11		sink_pqqA_kt_c_	-0.00013724		sink_pqqA_kt_c_	-0.000105536	-0.00013724	-3.96556e-10	3.96556e-10
OHPHM	0.00013724			OHPHM	0.00016927	0.00013724	-8.70946e-11	8.70946e-11		CAT	0.000480341		CAT	0.000369376	0.000480341	3.87945e-10	3.87945e-10
OMBZLM	0.00013724			OMBZLM	0.00016927	0.00013724	-8.70946e-11	8.70946e-11		PGPP140	0.000107084		PGPP140	8.23464e-05	0.000107084	3.37012e-10	3.37012e-10
OMMBLHX	0.00013724			OMMBLHX	0.00016927	0.00013724	-8.70946e-11	8.70946e-11		PGSA140	0.000107084		PGSA140	8.23464e-05	0.000107084	3.37012e-10	3.37012e-10
OMPHHX	0.00013724			OMPHHX	0.00016927	0.00013724	-8.70946e-11	8.70946e-11		CLPNS161pp	0.00176812		CLPNS161pp	0.00135966	0.00176812	-3.29167e-10	3.29167e-10
OPHBDC	0.00013724			OPHBDC	0.00016927	0.00013724	-8.70946e-11	8.70946e-11		DNMPPA	0.000686201		DNMPPA	0.000527679	0.000686201	-3.17634e-10	3.17634e-10
OPHHX	0.00013724			OPHHX	0.00016927	0.00013724	-8.70946e-11	8.70946e-11		DNTPPA	0.000686201		DNTPPA	0.000527679	0.000686201	-3.17634e-10	3.17634e-10
OPMEACPD	0.00013724			OPMEACPD	0.00016927	0.00013724	-8.70946e-11	8.70946e-11		GTPCI	0.000686201		GTPCI	0.000527679	0.000686201	-3.17634e-10	3.17634e-10
OPMEACPR	0.00013724			OPMEACPR	0.00016927	0.00013724	-8.70946e-11	8.70946e-11		DMATT	0.000308329		DMATT	0.000237101	0.000308329	2.45601e-10	2.45601e-10
OPMEACPS	0.00013724			OPMEACPS	0.00016927	0.00013724	-8.70946e-11	8.70946e-11		DMPPS	0.000308329		DMPPS	0.000237101	0.000308329	2.45601e-10	2.45601e-10
ORN5O	0.00013724			ORN5O	0.00016927	0.00013724	-8.70946e-11	8.70946e-11		GRTT	0.000308329		GRTT	0.000237101	0.000308329	2.45601e-10	2.45601e-10
PC11M	0.00013724			PC11M	0.00016927	0.00013724	-8.70946e-11	8.70946e-11		CLPNS181pp	0.000805594		CLPNS181pp	0.000619491	0.000805594	2.09585e-10	2.09585e-10
PC17M	0.00013724			PC17M	0.00016927	0.00013724	-8.70946e-11	8.70946e-11		ALDD1	0.000274481		ALDD1	0.000211072	0.000274481	-2.06888e-10	2.06888e-10
PC20M	0.00013724			PC20M	0.00016927	0.00013724	-8.70946e-11	8.70946e-11		CPPPGO	0.000274481		CPPPGO	0.000211072	0.000274481	-2.06888e-10	2.06888e-10
PC6AR	0.00013724			PC6AR	0.00016927	0.00013724	-8.70946e-11	8.70946e-11		FCLT	0.000274481		FCLT	0.000211072	0.000274481	-2.06888e-10	2.06888e-10
PC6YM	0.00013724			PC6YM	0.00016927	0.00013724	-8.70946e-11	8.70946e-11		I2FE2SS2fdx	0.000274481		I2FE2SS2fdx	0.000211072	0.000274481	-2.06888e-10	2.06888e-10
PC8XM	0.00013724			PC8XM	0.00016927	0.00013724	-8.70946e-11	8.70946e-11		I2FE2SSfdx	0.000274481		I2FE2SSfdx	0.000211072	0.000274481	-2.06888e-10	2.06888e-10
PDX5POi	0.00013724			PDX5POi	0.00016927	0.00013724	-8.70946e-11	8.70946e-11		I4FE4SRfdx	0.000274481		I4FE4SRfdx	0.000211072	0.000274481	-2.06888e-10	2.06888e-10
PDX5PS	0.00013724			PDX5PS	0.00016927	0.00013724	-8.70946e-11	8.70946e-11		I4FE4ST	0.000274481		I4FE4ST	0.000211072	0.000274481	-2.06888e-10	2.06888e-10
PERD	0.00013724			PERD	0.00016927	0.00013724	-8.70946e-11	8.70946e-11		MOCOS	0.000274481		MOCOS	0.000211072	0.000274481	-2.06888e-10	2.06888e-10
PMEACPE	0.00013724			PMEACPE	0.00016927	0.00013724	-8.70946e-11	8.70946e-11		NADK	0.000274481		NADK	0.000211072	0.000274481	-2.06888e-10	2.06888e-10
PMPK	0.00013724			PMPK	0.00016927	0.00013724	-8.70946e-11	8.70946e-11		PPPGO	0.000274481		PPPGO	0.000211072	0.000274481	-2.06888e-10	2.06888e-10
PPK2r	-0.00013724			PPK2r	-0.00016927	-0.00013724	8.70946e-11	8.70946e-11		RBFK	0.000274481		RBFK	0.000211072	0.000274481	-2.06888e-10	2.06888e-10
PQQAC	0.00013724			PQQAC	0.00016927	0.00013724	-8.70946e-11	8.70946e-11		UPP3MT	0.000274481		UPP3MT	0.000211072	0.000274481	-2.06888e-10	2.06888e-10
PQQFEP	0.00013724			PQQFEP	0.00016927	0.00013724	-8.70946e-11	8.70946e-11		UPPDC1	0.000274481		UPPDC1	0.000211072	0.000274481	-2.06888e-10	2.06888e-10
PQQH2S	0.00013724			PQQH2S	0.00016927	0.00013724	-8.70946e-11	8.70946e-11		5DOAN	0.000411721		5DOAN	0.000316608	0.000411721	1.89667e-10	1.89667e-10
PYOVD2tex	0.00013724			PYOVD2tex	0.00016927	0.00013724	-8.70946e-11	8.70946e-11		ADPT	0.000411721		ADPT	0.000316608	0.000411721	1.89667e-10	1.89667e-10
PYOVDM1	0.00013724			PYOVDM1	0.00016927	0.00013724	-8.70946e-11	8.70946e-11		APRAUR	0.000411721		APRAUR	0.000316608	0.000411721	1.89667e-10	1.89667e-10
PYOVDM2	0.00013724			PYOVDM2	0.00016927	0.00013724	-8.70946e-11	8.70946e-11		CPMPS	0.000411721		CPMPS	0.000316608	0.000411721	1.89667e-10	1.89667e-10
R05219	0.00013724			R05219	0.00016927	0.00013724	-8.70946e-11	8.70946e-11		DHPPDA2	0.000411721		DHPPDA2	0.000316608	0.000411721	1.89667e-10	1.89667e-10
RZ5PP	0.00013724			RZ5PP	0.00016927	0.00013724	-8.70946e-11	8.70946e-11		DM_5DRIB	0.000411721		DM_5DRIB	0.000316608	0.000411721	1.89667e-10	1.89667e-10
SHCHD2	0.00013724			SHCHD2	0.00016927	0.00013724	-8.70946e-11	8.70946e-11		GTPCII2	0.000411721		GTPCII2	0.000316608	0.000411721	1.89667e-10	1.89667e-10
SHCHF	0.00013724			SHCHF	0.00016927	0.00013724	-8.70946e-11	8.70946e-11		MPTAT	0.000411721		MPTAT	0.000316608	0.000411721	1.89667e-10	1.89667e-10
THRA2r	-0.00013724			THRA2r	-0.00016927	-0.00013724	8.70946e-11	8.70946e-11		MPTS	0.000411721		MPTS	0.000316608	0.000411721	1.89667e-10	1.89667e-10
THZPSN	0.00013724			THZPSN	0.00016927	0.00013724	-8.70946e-11	8.70946e-11		PMDPHT	0.000411721		PMDPHT	0.000316608	0.000411721	1.89667e-10	1.89667e-10
TMPK	0.00013724			TMPK	0.00016927	0.00013724	-8.70946e-11	8.70946e-11		RBFSb	0.000411721		RBFSb	0.000316608	0.000411721	1.89667e-10	1.89667e-10
TMPPP	0.00013724			TMPPP	0.00016927	0.00013724	-8.70946e-11	8.70946e-11		CA2tex	0.0026008		CA2tex	0.00199998	0.0026008	1.84805e-10	1.84805e-10
UREA	0.00013724			UREA	0.00016927	0.00013724	-8.70946e-11	8.70946e-11		CAt6pp	-0.0026008		CAt6pp	-0.00199998	-0.0026008	-1.84805e-10	1.84805e-10
VNDH_2	0.00013724			VNDH_2	0.00016927	0.00013724	-8.70946e-11	8.70946e-11		CLtex	0.0026008		CLtex	0.00199998	0.0026008	1.84805e-10	1.84805e-10
sink_pqqA_kt_c_	-0.00013724			sink_pqqA_kt_c_	-0.00016927	-0.00013724	8.70946e-11	8.70946e-11		EX_ca2(e)	-0.0026008		EX_ca2(e)	-0.00199998	-0.0026008	-1.84805e-10	1.84805e-10
DHPM1	0.000353871			DHPM1	0.00043646	0.000353871	-6.96124e-11	6.96124e-11		EX_cl(e)	-0.0026008		EX_cl(e)	-0.00199998	-0.0026008	-1.84805e-10	1.84805e-10
DPCOAK	0.000353871			DPCOAK	0.00043646	0.000353871	-6.96124e-11	6.96124e-11		3OAR140	9.9348e-11		3OAR140	-6.20462e-11	-8.06857e-11	-1.80034e-10	1.80034e-10
DPR	0.000353871			DPR	0.00043646	0.000353871	-6.96124e-11	6.96124e-11		3OAS140	9.9348e-11		3OAS140	-6.20462e-11	-8.06857e-11	-1.80034e-10	1.80034e-10
DURAD	-0.000353871			DURAD	-0.00043646	-0.000353871	6.96124e-11	6.96124e-11		PSD140	0.000154472		PSD140	0.000118787	0.000154472	1.70498e-10	1.70498e-10
MOHMT	0.000353871			MOHMT	0.00043646	0.000353871	-6.96124e-11	6.96124e-11		PSSA140	0.000154472		PSSA140	0.000118787	0.000154472	1.70498e-10	1.70498e-10
NTD2	0.000353871			NTD2	0.00043646	0.000353871	-6.96124e-11	6.96124e-11		FE3DCITCH	0.00513697		FE3DCITCH	0.00395026	0.00513697	-1.61287e-10	1.61287e-10
PANTS	0.000353871			PANTS	0.00043646	0.000353871	-6.96124e-11	6.96124e-11		EX_mg2(e)	-0.00433507		EX_mg2(e)	-0.00333361	-0.00433507	-1.02735e-10	1.02735e-10
PNTK	0.000353871			PNTK	0.00043646	0.000353871	-6.96124e-11	6.96124e-11		MG2tex	0.00433507		MG2tex	0.00333361	0.00433507	1.02735e-10	1.02735e-10
PPCDC	0.000353871			PPCDC	0.00043646	0.000353871	-6.96124e-11	6.96124e-11		MG2tpp	0.00433507		MG2tpp	0.00333361	0.00433507	1.02735e-10	1.02735e-10
PPNCL2	0.000353871			PPNCL2	0.00043646	0.000353871	-6.96124e-11	6.96124e-11		PG160abcpp	0.000711434		PG160abcpp	0.000547083	0.000711434	-1.01909e-10	1.01909e-10
PTPATi	0.000353871			PTPATi	0.00043646	0.000353871	-6.96124e-11	6.96124e-11		G1SAT	0.00439169		G1SAT	0.00337715	0.00439169	8.89584e-11	8.89584e-11
PYNP2r	0.000353871			PYNP2r	0.00043646	0.000353871	-6.96124e-11	6.96124e-11		GLUTRR	0.00439169		GLUTRR	0.00337715	0.00439169	8.89584e-11	8.89584e-11
R15BPK	0.000353871			R15BPK	0.00043646	0.000353871	-6.96124e-11	6.96124e-11		GLUTRS	0.00439169		GLUTRS	0.00337715	0.00439169	8.89584e-11	8.89584e-11
R1PK	0.000353871			R1PK	0.00043646	0.000353871	-6.96124e-11	6.96124e-11		PG180abcpp	0.000236324		PG180abcpp	0.00018173	0.000236324	7.2033e-11	7.2033e-11
UPPN	0.000353871			UPPN	0.00043646	0.000353871	-6.96124e-11	6.96124e-11		MCTP2App	4.06182e-05		MCTP2App	3.12348e-05	4.06181e-05	-5.70124e-11	5.70124e-11
CLPNS160pp	0.000355717			CLPNS160pp	0.000438737	0.000355717	6.54481e-11	6.54481e-11		MDDCP2pp	4.06182e-05		MDDCP2pp	3.12348e-05	4.06181e-05	-5.70124e-11	5.70124e-11
PG180abcpp	0.000236324			PG180abcpp	0.000291479	0.000236324	-6.4431e-11	6.4431e-11		MPTG2	4.06182e-05		MPTG2	3.12348e-05	4.06181e-05	-5.70124e-11	5.70124e-11
3OAR140	9.9348e-11			3OAR140	7.28676e-11	5.90792e-11	-4.02688e-11	4.02688e-11		UDCPDPS	3.38485e-05		UDCPDPS	2.6029e-05	3.38485e-05	-4.75103e-11	4.75103e-11
3OAS140	9.9348e-11			3OAS140	7.28676e-11	5.90792e-11	-4.02688e-11	4.02688e-11		CLPNS180pp	0.000118162		CLPNS180pp	9.0865e-05	0.000118162	3.60165e-11	3.60165e-11
CYRDAR	6.86201e-05			CYRDAR	8.46352e-05	6.86201e-05	1.86078e-11	1.86078e-11		MLDCP1App	0.000200629		MLDCP1App	0.000154281	0.000200629	3.29463e-11	3.29463e-11
UDCPDPS	3.38485e-05			UDCPDPS	4.17483e-05	3.38485e-05	-1.5e-11	1.5e-11		CYRDAR	6.86201e-05		CYRDAR	5.27679e-05	6.86201e-05	-3.17634e-11	3.17634e-11
MCTP2App	4.06182e-05			MCTP2App	5.0098e-05	4.06182e-05	1.4431e-11	1.4431e-11		CFAS160G	0.000139087		CFAS160G	0.000106956	0.000139087	-1.68472e-11	1.68472e-11
MDDCP2pp	4.06182e-05			MDDCP2pp	5.0098e-05	4.06182e-05	1.4431e-11	1.4431e-11		CLPNS140pp	1.10777e-05		CLPNS140pp	8.51859e-06	1.10777e-05	-1.4e-11	1.4e-11
MPTG2	4.06182e-05			MPTG2	5.0098e-05	4.06182e-05	1.4431e-11	1.4431e-11		DHPM1	0.000353871		DHPM1	0.000272122	0.000353871	1.26549e-11	1.26549e-11
PG140abcpp	2.21554e-05			PG140abcpp	2.73262e-05	2.21554e-05	4.43101e-12	4.43101e-12		DPCOAK	0.000353871		DPCOAK	0.000272122	0.000353871	1.26549e-11	1.26549e-11
CLPNS140pp	1.10777e-05			CLPNS140pp	1.36631e-05	1.10777e-05	2.2155e-12	2.2155e-12		DPR	0.000353871		DPR	0.000272122	0.000353871	1.26549e-11	1.26549e-11
4CMLCL_kt	3.75263e-16			4CMLCL_kt	-9.26932e-19	-7.51533e-19	-3.76015e-16	3.76015e-16		DURAD	-0.000353871		DURAD	-0.000272122	-0.000353871	-1.26549e-11	1.26549e-11
4HBHYOX	3.75263e-16			4HBHYOX	-9.26932e-19	-7.51533e-19	-3.76015e-16	3.76015e-16		MOHMT	0.000353871		MOHMT	0.000272122	0.000353871	1.26549e-11	1.26549e-11
MUCCY_kt	3.75263e-16			MUCCY_kt	-9.26932e-19	-7.51533e-19	-3.76015e-16	3.76015e-16		NTD2	0.000353871		NTD2	0.000272122	0.000353871	1.26549e-11	1.26549e-11
PCADYOX	3.75263e-16			PCADYOX	-9.26932e-19	-7.51533e-19	-3.76015e-16	3.76015e-16		PANTS	0.000353871		PANTS	0.000272122	0.000353871	1.26549e-11	1.26549e-11
CAT23DOX	3.75263e-16			CAT23DOX	0	0	-3.75263e-16	3.75263e-16		PNTK	0.000353871		PNTK	0.000272122	0.000353871	1.26549e-11	1.26549e-11
CATDOX	-3.75263e-16			CATDOX	0	0	3.75263e-16	3.75263e-16		PPCDC	0.000353871		PPCDC	0.000272122	0.000353871	1.26549e-11	1.26549e-11
HMSH	3.75263e-16			HMSH	0	0	-3.75263e-16	3.75263e-16		PPNCL2	0.000353871		PPNCL2	0.000272122	0.000353871	1.26549e-11	1.26549e-11
HOPNTAL	3.75263e-16			HOPNTAL	0	0	-3.75263e-16	3.75263e-16		PTPATi	0.000353871		PTPATi	0.000272122	0.000353871	1.26549e-11	1.26549e-11
MUCCYCI	-3.75263e-16			MUCCYCI	0	0	3.75263e-16	3.75263e-16		PYNP2r	0.000353871		PYNP2r	0.000272122	0.000353871	1.26549e-11	1.26549e-11
MUCLI	-3.75263e-16			MUCLI	0	0	3.75263e-16	3.75263e-16		R15BPK	0.000353871		R15BPK	0.000272122	0.000353871	1.26549e-11	1.26549e-11
OP4ENH	3.75263e-16			OP4ENH	0	0	-3.75263e-16	3.75263e-16		R1PK	0.000353871		R1PK	0.000272122	0.000353871	1.26549e-11	1.26549e-11
3OADPCOAT	0			3OADPCOAT	-9.26932e-19	-7.51533e-19	-7.51533e-19	7.51533e-19		UPPN	0.000353871		UPPN	0.000272122	0.000353871	1.26549e-11	1.26549e-11
3OXCOAT	-2.41854e-36			3OXCOAT	-9.26932e-19	-7.51533e-19	-7.51533e-19	7.51533e-19		PG140abcpp	2.21554e-05		PG140abcpp	1.70372e-05	2.21554e-05	-1.99174e-12	1.99174e-12
OXOAEL	0			OXOAEL	-9.26932e-19	-7.51533e-19	-7.51533e-19	7.51533e-19		4CMLCL_kt	3.75263e-16		4CMLCL_kt	0	0	-3.75263e-16	3.75263e-16
AGM3Pt2pp	0			AGM3Pt2pp	8.09085e-34	6.55986e-34	6.55986e-34	6.55986e-34		CAT23DOX	3.75263e-16		CAT23DOX	0	0	-3.75263e-16	3.75263e-16
AGM4Pt2pp	0			AGM4Pt2pp	-6.55562e-34	-5.31513e-34	-5.31513e-34	5.31513e-34		CATDOX	-3.75263e-16		CATDOX	0	0	3.75263e-16	3.75263e-16
AGM3PA	0			AGM3PA	6.13468e-34	4.97385e-34	4.97385e-34	4.97385e-34		HMSH	3.75263e-16		HMSH	0	0	-3.75263e-16	3.75263e-16
AGM4PH	0			AGM4PH	-6.13468e-34	-4.97385e-34	-4.97385e-34	4.97385e-34		HOPNTAL	3.75263e-16		HOPNTAL	0	0	-3.75263e-16	3.75263e-16
AGMH	0			AGMH	6.13468e-34	4.97385e-34	4.97385e-34	4.97385e-34		MUCCYCI	-3.75263e-16		MUCCYCI	0	0	3.75263e-16	3.75263e-16
IPDDI	0			IPDDI	5.61966e-34	4.55628e-34	4.55628e-34	4.55628e-34		MUCCY_kt	3.75263e-16		MUCCY_kt	0	0	-3.75263e-16	3.75263e-16
4PCP	0			4PCP	-4.50017e-34	-3.64863e-34	-3.64863e-34	3.64863e-34		MUCLI	-3.75263e-16		MUCLI	0	0	3.75263e-16	3.75263e-16
MLDCP2Bpp	0			MLDCP2Bpp	3.72144e-34	3.01725e-34	3.01725e-34	3.01725e-34		OP4ENH	3.75263e-16		OP4ENH	0	0	-3.75263e-16	3.75263e-16
AM4PA	0			AM4PA	-3.06734e-34	-2.48692e-34	-2.48692e-34	2.48692e-34		PCADYOX	3.75263e-16		PCADYOX	0	0	-3.75263e-16	3.75263e-16
MLTGY2pp	0			MLTGY2pp	-1.99681e-34	-1.61896e-34	-1.61896e-34	1.61896e-34		4HBHYOX	3.75263e-16		4HBHYOX	2.10657e-17	2.73941e-17	-3.47869e-16	3.47869e-16
FRDO6r	0			FRDO6r	7.14022e-35	5.78911e-35	5.78911e-35	5.78911e-35		DHSKDH	0		DHSKDH	-2.10657e-17	-2.73941e-17	-2.73941e-17	2.73941e-17
FRDO7r	0			FRDO7r	-1.26121e-36	-1.02256e-36	-1.02256e-36	1.02256e-36		GLYCLTtex	0		GLYCLTtex	8.55432e-29	1.11241e-28	1.11241e-28	1.11241e-28
13DAMPPabcpp	0			13DAMPPabcpp	0	0	0	0		GLYCLTt2rpp	0		GLYCLTt2rpp	8.54712e-29	1.11148e-28	1.11148e-28	1.11148e-28
13DAMPPtex	0			13DAMPPtex	0	0	0	0		5DH4DGLCD	0		5DH4DGLCD	-6.06026e-29	-7.88084e-29	-7.88084e-29	7.88084e-29
15DAPabcpp	0			15DAPabcpp	0	0	0	0		GLCRD	0		GLCRD	-6.05282e-29	-7.87117e-29	-7.87117e-29	7.87117e-29
1P2CBXLCYCL	0			1P2CBXLCYCL	0	0	0	0		DOPDH	0		DOPDH	-6.04995e-29	-7.86743e-29	-7.86743e-29	7.86743e-29
1P2CBXLR	0			1P2CBXLR	0	0	0	0		GLCRtex	0		GLCRtex	-6.03479e-29	-7.84772e-29	-7.84772e-29	7.84772e-29
1PPDCRc	0			1PPDCRc	0	0	0	0		GLCRt2rpp	0		GLCRt2rpp	-6.01957e-29	-7.82793e-29	-7.82793e-29	7.82793e-29
1PY4h3cAH	0			1PY4h3cAH	0	0	0	0		VALTA	0		VALTA	-1.38766e-29	-1.80453e-29	-1.80453e-29	1.80453e-29
23CTI1	0			23CTI1	0	0	0	0		GLYD	0		GLYD	8.77723e-30	1.1414e-29	1.1414e-29	1.1414e-29
23CTI2	0			23CTI2	0	0	0	0		HPYRI	0		HPYRI	-8.7703e-30	-1.1405e-29	-1.1405e-29	1.1405e-29
23CTI3	0			23CTI3	0	0	0	0		LEUTA	0		LEUTA	7.94763e-30	1.03352e-29	1.03352e-29	1.03352e-29
24DECOAR	0			24DECOAR	0	0	0	0		FRDO6r	0		FRDO6r	6.22267e-30	8.09204e-30	8.09204e-30	8.09204e-30
25DKGLCNt2rpp	0			25DKGLCNt2rpp	0	0	0	0		AKGDa	0		AKGDa	-4.02371e-31	-5.23249e-31	-5.23249e-31	5.23249e-31
25DKGLCNtex	0			25DKGLCNtex	0	0	0	0		PDHcr	0		PDHcr	-2.62007e-31	-3.40717e-31	-3.40717e-31	3.40717e-31
26DAHtex	0			26DAHtex	0	0	0	0		FMNR2r	0		FMNR2r	5.70285e-35	7.41606e-35	7.41606e-35	7.41606e-35
2AACLPGT160	0			2AACLPGT160	0	0	0	0		IPDDI	0		IPDDI	1.65284e-35	2.14937e-35	2.14937e-35	2.14937e-35
2AACLPGT161	0			2AACLPGT161	0	0	0	0		3OXCOAT	-2.41854e-36		3OXCOAT	0	0	2.41854e-36	2.41854e-36
2AACLPGT180	0			2AACLPGT180	0	0	0	0		13DAMPPabcpp	0		13DAMPPabcpp	0	0	0	0
2AACLPGT181	0			2AACLPGT181	0	0	0	0		13DAMPPtex	0		13DAMPPtex	0	0	0	0
2AACLPPEAT160	0			2AACLPPEAT160	0	0	0	0		15DAPabcpp	0		15DAPabcpp	0	0	0	0
2AACLPPEAT161	0			2AACLPPEAT161	0	0	0	0		1P2CBXLCYCL	0		1P2CBXLCYCL	0	0	0	0
2AACLPPEAT180	0			2AACLPPEAT180	0	0	0	0		1P2CBXLR	0		1P2CBXLR	0	0	0	0
2AACLPPEAT181	0			2AACLPPEAT181	0	0	0	0		1PPDCRc	0		1PPDCRc	0	0	0	0
2AGPE160tipp	0			2AGPE160tipp	0	0	0	0		1PY4h3cAH	0		1PY4h3cAH	0	0	0	0
2AGPE161tipp	0			2AGPE161tipp	0	0	0	0		23CTI1	0		23CTI1	0	0	0	0
2AGPE180tipp	0			2AGPE180tipp	0	0	0	0		23CTI2	0		23CTI2	0	0	0	0
2AGPE181tipp	0			2AGPE181tipp	0	0	0	0		23CTI3	0		23CTI3	0	0	0	0
2AGPG160tipp	0			2AGPG160tipp	0	0	0	0		24DECOAR	0		24DECOAR	0	0	0	0
2AGPG161tipp	0			2AGPG161tipp	0	0	0	0		25DKGLCNt2rpp	0		25DKGLCNt2rpp	0	0	0	0
2AGPG180tipp	0			2AGPG180tipp	0	0	0	0		25DKGLCNtex	0		25DKGLCNtex	0	0	0	0
2AGPG181tipp	0			2AGPG181tipp	0	0	0	0		26DAHtex	0		26DAHtex	0	0	0	0
2DHGLCK	0			2DHGLCK	0	0	0	0		2AACLPGT160	0		2AACLPGT160	0	0	0	0
2DHGLCNkt_tpp	0			2DHGLCNkt_tpp	0	0	0	0		2AACLPGT161	0		2AACLPGT161	0	0	0	0
2DHGLCNtex	0			2DHGLCNtex	0	0	0	0		2AACLPGT180	0		2AACLPGT180	0	0	0	0
34DHCINMtex	0			34DHCINMtex	0	0	0	0		2AACLPGT181	0		2AACLPGT181	0	0	0	0
34DHCINMtpp	0			34DHCINMtpp	0	0	0	0		2AACLPPEAT160	0		2AACLPPEAT160	0	0	0	0
34DHPHEtex	0			34DHPHEtex	0	0	0	0		2AACLPPEAT161	0		2AACLPPEAT161	0	0	0	0
34DHPHEtpp	0			34DHPHEtpp	0	0	0	0		2AACLPPEAT180	0		2AACLPPEAT180	0	0	0	0
34HPPOR	0			34HPPOR	0	0	0	0		2AACLPPEAT181	0		2AACLPPEAT181	0	0	0	0
3AIBT2	0			3AIBT2	0	0	0	0		2AGPE160tipp	0		2AGPE160tipp	0	0	0	0
3HAACOAT100	0			3HAACOAT100	0	0	0	0		2AGPE161tipp	0		2AGPE161tipp	0	0	0	0
3HAACOAT120	0			3HAACOAT120	0	0	0	0		2AGPE180tipp	0		2AGPE180tipp	0	0	0	0
3HAACOAT121	0			3HAACOAT121	0	0	0	0		2AGPE181tipp	0		2AGPE181tipp	0	0	0	0
3HAACOAT60	0			3HAACOAT60	0	0	0	0		2AGPG160tipp	0		2AGPG160tipp	0	0	0	0
3HAACOAT80	0			3HAACOAT80	0	0	0	0		2AGPG161tipp	0		2AGPG161tipp	0	0	0	0
3HBCD	0			3HBCD	0	0	0	0		2AGPG180tipp	0		2AGPG180tipp	0	0	0	0
3HBCOAHL	0			3HBCOAHL	0	0	0	0		2AGPG181tipp	0		2AGPG181tipp	0	0	0	0
3HLYTCL	0			3HLYTCL	0	0	0	0		2DHGLCK	0		2DHGLCK	0	0	0	0
3MBZALDH	0			3MBZALDH	0	0	0	0		2DHGLCNkt_tpp	0		2DHGLCNkt_tpp	0	0	0	0
3MBZDH	0			3MBZDH	0	0	0	0		2DHGLCNtex	0		2DHGLCNtex	0	0	0	0
3MBt2pp	0			3MBt2pp	0	0	0	0		34DHCINMtex	0		34DHCINMtex	0	0	0	0
3MBtex	0			3MBtex	0	0	0	0		34DHCINMtpp	0		34DHCINMtpp	0	0	0	0
3MCAT23DOX	0			3MCAT23DOX	0	0	0	0		34DHPHEtex	0		34DHPHEtex	0	0	0	0
3OXOADPt_ex_	0			3OXOADPt_ex_	0	0	0	0		34DHPHEtpp	0		34DHPHEtpp	0	0	0	0
3OXOADPt_pp_	0			3OXOADPt_pp_	0	0	0	0		34HPPOR	0		34HPPOR	0	0	0	0
3_4DHBZ1t_pp_	0			3_4DHBZ1t_pp_	0	0	0	0		3AIBT2	0		3AIBT2	0	0	0	0
3_4DHBZt2	0			3_4DHBZt2	0	0	0	0		3HAACOAT100	0		3HAACOAT100	0	0	0	0
4ABUTabcpp	0			4ABUTabcpp	0	0	0	0		3HAACOAT120	0		3HAACOAT120	0	0	0	0
4CMCOAS	0			4CMCOAS	0	0	0	0		3HAACOAT121	0		3HAACOAT121	0	0	0	0
4HBZtex	0			4HBZtex	0	0	0	0		3HAACOAT60	0		3HAACOAT60	0	0	0	0
4HDPROO	0			4HDPROO	0	0	0	0		3HAACOAT80	0		3HAACOAT80	0	0	0	0
4HPRODCabcpp	0			4HPRODCabcpp	0	0	0	0		3HBCD	0		3HBCD	0	0	0	0
4HPRODCtex	0			4HPRODCtex	0	0	0	0		3HBCOAHL	0		3HBCOAHL	0	0	0	0
4HPROE	0			4HPROE	0	0	0	0		3HLYTCL	0		3HLYTCL	0	0	0	0
4HPROLTabcpp	0			4HPROLTabcpp	0	0	0	0		3MBZALDH	0		3MBZALDH	0	0	0	0
4HPROLTtex	0			4HPROLTtex	0	0	0	0		3MBZDH	0		3MBZDH	0	0	0	0
4HTHRS	0			4HTHRS	0	0	0	0		3MBt2pp	0		3MBt2pp	0	0	0	0
4MBZALDH	0			4MBZALDH	0	0	0	0		3MBtex	0		3MBtex	0	0	0	0
4MBZDH	0			4MBZDH	0	0	0	0		3MCAT23DOX	0		3MCAT23DOX	0	0	0	0
4MCAT23DOX	0			4MCAT23DOX	0	0	0	0		3OADPCOAT	0		3OADPCOAT	0	0	0	0
4OD	0			4OD	0	0	0	0		3OXOADPt_ex_	0		3OXOADPt_ex_	0	0	0	0
4OD2	0			4OD2	0	0	0	0		3OXOADPt_pp_	0		3OXOADPt_pp_	0	0	0	0
4OT	0			4OT	0	0	0	0		3_4DHBZ1t_pp_	0		3_4DHBZ1t_pp_	0	0	0	0
4OT2	0			4OT2	0	0	0	0		3_4DHBZt2	0		3_4DHBZt2	0	0	0	0
4PCPpp	0			4PCPpp	0	0	0	0		4ABUTabcpp	0		4ABUTabcpp	0	0	0	0
5APTNabcpp	0			5APTNabcpp	0	0	0	0		4CMCOAS	0		4CMCOAS	0	0	0	0
5APTNtex	0			5APTNtex	0	0	0	0		4HBZtex	0		4HBZtex	0	0	0	0
5DH4DGLCD	0			5DH4DGLCD	0	0	0	0		4HDPROO	0		4HDPROO	0	0	0	0
5OXPROabcpp	0			5OXPROabcpp	0	0	0	0		4HPRODCabcpp	0		4HPRODCabcpp	0	0	0	0
5OXPROtex	0			5OXPROtex	0	0	0	0		4HPRODCtex	0		4HPRODCtex	0	0	0	0
6ATHAtexi	0			6ATHAtexi	0	0	0	0		4HPROE	0		4HPROE	0	0	0	0
6HNACMO	0			6HNACMO	0	0	0	0		4HPROLTabcpp	0		4HPROLTabcpp	0	0	0	0
6HNACt1pp	0			6HNACt1pp	0	0	0	0		4HPROLTtex	0		4HPROLTtex	0	0	0	0
6HNACtex	0			6HNACtex	0	0	0	0		4HTHRS	0		4HTHRS	0	0	0	0
AAC24DABA	0			AAC24DABA	0	0	0	0		4MBZALDH	0		4MBZALDH	0	0	0	0
AACOAT_1	0			AACOAT_1	0	0	0	0		4MBZDH	0		4MBZDH	0	0	0	0
AACTOOR	0			AACTOOR	0	0	0	0		4MCAT23DOX	0		4MCAT23DOX	0	0	0	0
AADSACYCL	0			AADSACYCL	0	0	0	0		4OD	0		4OD	0	0	0	0
AASAD3	0			AASAD3	0	0	0	0		4OD2	0		4OD2	0	0	0	0
AATA	0			AATA	0	0	0	0		4OT	0		4OT	0	0	0	0
ABTA	0			ABTA	0	0	0	0		4OT2	0		4OT2	0	0	0	0
ABUTD	0			ABUTD	0	0	0	0		4PCP	0		4PCP	0	0	0	0
ABUTt2pp	0			ABUTt2pp	0	0	0	0		4PCPpp	0		4PCPpp	0	0	0	0
ABUTtex	0			ABUTtex	0	0	0	0		5APTNabcpp	0		5APTNabcpp	0	0	0	0
ACACT1r	0			ACACT1r	0	0	0	0		5APTNtex	0		5APTNtex	0	0	0	0
ACACt2pp	0			ACACt2pp	0	0	0	0		5OXPROabcpp	0		5OXPROabcpp	0	0	0	0
ACACtex	0			ACACtex	0	0	0	0		5OXPROtex	0		5OXPROtex	0	0	0	0
ACALDtex	0			ACALDtex	0	0	0	0		6ATHAtexi	0		6ATHAtexi	0	0	0	0
ACALDtpp	0			ACALDtpp	0	0	0	0		6HNACMO	0		6HNACMO	0	0	0	0
ACGAMT	0			ACGAMT	0	0	0	0		6HNACt1pp	0		6HNACt1pp	0	0	0	0
ACOAD10f	0			ACOAD10f	0	0	0	0		6HNACtex	0		6HNACtex	0	0	0	0
ACOAD11f	0			ACOAD11f	0	0	0	0		AAC24DABA	0		AAC24DABA	0	0	0	0
ACOAD12f	0			ACOAD12f	0	0	0	0		AACOAT_1	0		AACOAT_1	0	0	0	0
ACOAD13f	0			ACOAD13f	0	0	0	0		AACTOOR	0		AACTOOR	0	0	0	0
ACOAD14f	0			ACOAD14f	0	0	0	0		AADSACYCL	0		AADSACYCL	0	0	0	0
ACOAD15f	0			ACOAD15f	0	0	0	0		AASAD3	0		AASAD3	0	0	0	0
ACOAD16f	0			ACOAD16f	0	0	0	0		AATA	0		AATA	0	0	0	0
ACOAD17f	0			ACOAD17f	0	0	0	0		ABTA	0		ABTA	0	0	0	0
ACOAD18f	0			ACOAD18f	0	0	0	0		ABUTD	0		ABUTD	0	0	0	0
ACOAD19f	0			ACOAD19f	0	0	0	0		ABUTt2pp	0		ABUTt2pp	0	0	0	0
ACOAD1f	0			ACOAD1f	0	0	0	0		ABUTtex	0		ABUTtex	0	0	0	0
ACOAD20f	0			ACOAD20f	0	0	0	0		ACACT1r	0		ACACT1r	0	0	0	0
ACOAD21f	0			ACOAD21f	0	0	0	0		ACACt2pp	0		ACACt2pp	0	0	0	0
ACOAD22f	0			ACOAD22f	0	0	0	0		ACACtex	0		ACACtex	0	0	0	0
ACOAD23f	0			ACOAD23f	0	0	0	0		ACALDtex	0		ACALDtex	0	0	0	0
ACOAD25f	0			ACOAD25f	0	0	0	0		ACALDtpp	0		ACALDtpp	0	0	0	0
ACOAD26f	0			ACOAD26f	0	0	0	0		ACGAMT	0		ACGAMT	0	0	0	0
ACOAD27f	0			ACOAD27f	0	0	0	0		ACOAD10f	0		ACOAD10f	0	0	0	0
ACOAD28f	0			ACOAD28f	0	0	0	0		ACOAD11f	0		ACOAD11f	0	0	0	0
ACOAD29f	0			ACOAD29f	0	0	0	0		ACOAD12f	0		ACOAD12f	0	0	0	0
ACOAD2f	0			ACOAD2f	0	0	0	0		ACOAD13f	0		ACOAD13f	0	0	0	0
ACOAD30f	0			ACOAD30f	0	0	0	0		ACOAD14f	0		ACOAD14f	0	0	0	0
ACOAD31f	0			ACOAD31f	0	0	0	0		ACOAD15f	0		ACOAD15f	0	0	0	0
ACOAD32f	0			ACOAD32f	0	0	0	0		ACOAD16f	0		ACOAD16f	0	0	0	0
ACOAD33f	0			ACOAD33f	0	0	0	0		ACOAD17f	0		ACOAD17f	0	0	0	0
ACOAD34f	0			ACOAD34f	0	0	0	0		ACOAD18f	0		ACOAD18f	0	0	0	0
ACOAD3f	0			ACOAD3f	0	0	0	0		ACOAD19f	0		ACOAD19f	0	0	0	0
ACOAD4f	0			ACOAD4f	0	0	0	0		ACOAD1f	0		ACOAD1f	0	0	0	0
ACOAD5f	0			ACOAD5f	0	0	0	0		ACOAD20f	0		ACOAD20f	0	0	0	0
ACOAD6f	0			ACOAD6f	0	0	0	0		ACOAD21f	0		ACOAD21f	0	0	0	0
ACOAD7f	0			ACOAD7f	0	0	0	0		ACOAD22f	0		ACOAD22f	0	0	0	0
ACOAD8f	0			ACOAD8f	0	0	0	0		ACOAD23f	0		ACOAD23f	0	0	0	0
ACOADH1	0			ACOADH1	0	0	0	0		ACOAD25f	0		ACOAD25f	0	0	0	0
ACOADH2	0			ACOADH2	0	0	0	0		ACOAD26f	0		ACOAD26f	0	0	0	0
ACOATA	0			ACOATA	0	0	0	0		ACOAD27f	0		ACOAD27f	0	0	0	0
ACONCt4pp	0			ACONCt4pp	0	0	0	0		ACOAD28f	0		ACOAD28f	0	0	0	0
ACONCtex	0			ACONCtex	0	0	0	0		ACOAD29f	0		ACOAD29f	0	0	0	0
ACONIs	0			ACONIs	0	0	0	0		ACOAD2f	0		ACOAD2f	0	0	0	0
ACONMT	0			ACONMT	0	0	0	0		ACOAD30f	0		ACOAD30f	0	0	0	0
ACPPAT120	0			ACPPAT120	0	0	0	0		ACOAD31f	0		ACOAD31f	0	0	0	0
ACPPAT140	0			ACPPAT140	0	0	0	0		ACOAD32f	0		ACOAD32f	0	0	0	0
ACPPAT141	0			ACPPAT141	0	0	0	0		ACOAD33f	0		ACOAD33f	0	0	0	0
ACPPAT160	0			ACPPAT160	0	0	0	0		ACOAD34f	0		ACOAD34f	0	0	0	0
ACPPAT161	0			ACPPAT161	0	0	0	0		ACOAD3f	0		ACOAD3f	0	0	0	0
ACPPAT180	0			ACPPAT180	0	0	0	0		ACOAD4f	0		ACOAD4f	0	0	0	0
ACPPAT181	0			ACPPAT181	0	0	0	0		ACOAD5f	0		ACOAD5f	0	0	0	0
ACPS1	0			ACPS1	0	0	0	0		ACOAD6f	0		ACOAD6f	0	0	0	0
ACS2	0			ACS2	0	0	0	0		ACOAD7f	0		ACOAD7f	0	0	0	0
ACSERtex	0			ACSERtex	0	0	0	0		ACOAD8f	0		ACOAD8f	0	0	0	0
ACSERtpp	0			ACSERtpp	0	0	0	0		ACOADH1	0		ACOADH1	0	0	0	0
ACSPHAC100	0			ACSPHAC100	0	0	0	0		ACOADH2	0		ACOADH2	0	0	0	0
ACSPHAC101	0			ACSPHAC101	0	0	0	0		ACOATA	0		ACOATA	0	0	0	0
ACSPHAC120	0			ACSPHAC120	0	0	0	0		ACONCt4pp	0		ACONCt4pp	0	0	0	0
ACSPHAC121	0			ACSPHAC121	0	0	0	0		ACONCtex	0		ACONCtex	0	0	0	0
ACSPHAC121d6	0			ACSPHAC121d6	0	0	0	0		ACONIs	0		ACONIs	0	0	0	0
ACSPHAC140	0			ACSPHAC140	0	0	0	0		ACONMT	0		ACONMT	0	0	0	0
ACSPHAC141	0			ACSPHAC141	0	0	0	0		ACPPAT120	0		ACPPAT120	0	0	0	0
ACSPHAC141d5	0			ACSPHAC141d5	0	0	0	0		ACPPAT140	0		ACPPAT140	0	0	0	0
ACSPHAC142	0			ACSPHAC142	0	0	0	0		ACPPAT141	0		ACPPAT141	0	0	0	0
ACSPHAC160	0			ACSPHAC160	0	0	0	0		ACPPAT160	0		ACPPAT160	0	0	0	0
ACSPHAC40	0			ACSPHAC40	0	0	0	0		ACPPAT161	0		ACPPAT161	0	0	0	0
ACSPHAC50	0			ACSPHAC50	0	0	0	0		ACPPAT180	0		ACPPAT180	0	0	0	0
ACSPHAC60	0			ACSPHAC60	0	0	0	0		ACPPAT181	0		ACPPAT181	0	0	0	0
ACSPHAC70	0			ACSPHAC70	0	0	0	0		ACPS1	0		ACPS1	0	0	0	0
ACSPHAC80	0			ACSPHAC80	0	0	0	0		ACS2	0		ACS2	0	0	0	0
ACSPHAC90	0			ACSPHAC90	0	0	0	0		ACSERtex	0		ACSERtex	0	0	0	0
ACSPHACP100	0			ACSPHACP100	0	0	0	0		ACSERtpp	0		ACSERtpp	0	0	0	0
ACSPHACP40	0			ACSPHACP40	0	0	0	0		ACSPHAC100	0		ACSPHAC100	0	0	0	0
ACSPHACP50	0			ACSPHACP50	0	0	0	0		ACSPHAC101	0		ACSPHAC101	0	0	0	0
ACSPHACP60	0			ACSPHACP60	0	0	0	0		ACSPHAC120	0		ACSPHAC120	0	0	0	0
ACSPHACP70	0			ACSPHACP70	0	0	0	0		ACSPHAC121	0		ACSPHAC121	0	0	0	0
ACSPHACP80	0			ACSPHACP80	0	0	0	0		ACSPHAC121d6	0		ACSPHAC121d6	0	0	0	0
ACSPHACP90	0			ACSPHACP90	0	0	0	0		ACSPHAC140	0		ACSPHAC140	0	0	0	0
ACSPHACT40	0			ACSPHACT40	0	0	0	0		ACSPHAC141	0		ACSPHAC141	0	0	0	0
ACSPHACT60	0			ACSPHACT60	0	0	0	0		ACSPHAC141d5	0		ACSPHAC141d5	0	0	0	0
ACTDHi	0			ACTDHi	0	0	0	0		ACSPHAC142	0		ACSPHAC142	0	0	0	0
ACTNtex	0			ACTNtex	0	0	0	0		ACSPHAC160	0		ACSPHAC160	0	0	0	0
ACTNtpp	0			ACTNtpp	0	0	0	0		ACSPHAC40	0		ACSPHAC40	0	0	0	0
ACt2rpp	0			ACt2rpp	0	0	0	0		ACSPHAC50	0		ACSPHAC50	0	0	0	0
ACt4pp	0			ACt4pp	0	0	0	0		ACSPHAC60	0		ACSPHAC60	0	0	0	0
ACt5pp	0			ACt5pp	0	0	0	0		ACSPHAC70	0		ACSPHAC70	0	0	0	0
ACtex	0			ACtex	0	0	0	0		ACSPHAC80	0		ACSPHAC80	0	0	0	0
ADA	0			ADA	0	0	0	0		ACSPHAC90	0		ACSPHAC90	0	0	0	0
ADCPS2	0			ADCPS2	0	0	0	0		ACSPHACP100	0		ACSPHACP100	0	0	0	0
ADEt2rpp	0			ADEt2rpp	0	0	0	0		ACSPHACP40	0		ACSPHACP40	0	0	0	0
ADEtex	0			ADEtex	0	0	0	0		ACSPHACP50	0		ACSPHACP50	0	0	0	0
ADK3	0			ADK3	0	0	0	0		ACSPHACP60	0		ACSPHACP60	0	0	0	0
ADK4	0			ADK4	0	0	0	0		ACSPHACP70	0		ACSPHACP70	0	0	0	0
ADNCYC	0			ADNCYC	0	0	0	0		ACSPHACP80	0		ACSPHACP80	0	0	0	0
ADNUC	0			ADNUC	0	0	0	0		ACSPHACP90	0		ACSPHACP90	0	0	0	0
ADNtex	0			ADNtex	0	0	0	0		ACSPHACT40	0		ACSPHACT40	0	0	0	0
ADOCBLabcpp	0			ADOCBLabcpp	0	0	0	0		ACSPHACT60	0		ACSPHACT60	0	0	0	0
ADOCBLtonex	0			ADOCBLtonex	0	0	0	0		ACTDHi	0		ACTDHi	0	0	0	0
ADPRDP	0			ADPRDP	0	0	0	0		ACTNtex	0		ACTNtex	0	0	0	0
ADSELK	0			ADSELK	0	0	0	0		ACTNtpp	0		ACTNtpp	0	0	0	0
ADSELR	0			ADSELR	0	0	0	0		ACt2rpp	0		ACt2rpp	0	0	0	0
ADSELR2	0			ADSELR2	0	0	0	0		ACt4pp	0		ACt4pp	0	0	0	0
ADSK	0			ADSK	0	0	0	0		ACt5pp	0		ACt5pp	0	0	0	0
AEP2abc	0			AEP2abc	0	0	0	0		ACtex	0		ACtex	0	0	0	0
AEPTA	0			AEPTA	0	0	0	0		ADA	0		ADA	0	0	0	0
AEPtpp	0			AEPtpp	0	0	0	0		ADCPS2	0		ADCPS2	0	0	0	0
AGM3PApp	0			AGM3PApp	0	0	0	0		ADEt2rpp	0		ADEt2rpp	0	0	0	0
AGM3PH	0			AGM3PH	0	0	0	0		ADEtex	0		ADEtex	0	0	0	0
AGM4PA	0			AGM4PA	0	0	0	0		ADK3	0		ADK3	0	0	0	0
AGM4PApp	0			AGM4PApp	0	0	0	0		ADK4	0		ADK4	0	0	0	0
AGM4PCP	0			AGM4PCP	0	0	0	0		ADNCYC	0		ADNCYC	0	0	0	0
AGM4PCPpp	0			AGM4PCPpp	0	0	0	0		ADNUC	0		ADNUC	0	0	0	0
AGMDA	0			AGMDA	0	0	0	0		ADNtex	0		ADNtex	0	0	0	0
AGMT	0			AGMT	0	0	0	0		ADOCBLabcpp	0		ADOCBLabcpp	0	0	0	0
AGMabcpp	0			AGMabcpp	0	0	0	0		ADOCBLtonex	0		ADOCBLtonex	0	0	0	0
AGMt2pp	0			AGMt2pp	0	0	0	0		ADPRDP	0		ADPRDP	0	0	0	0
AGMtex	0			AGMtex	0	0	0	0		ADSELK	0		ADSELK	0	0	0	0
AGPAT120	0			AGPAT120	0	0	0	0		ADSELR	0		ADSELR	0	0	0	0
AGPAT141	0			AGPAT141	0	0	0	0		ADSELR2	0		ADSELR2	0	0	0	0
AGt3	0			AGt3	0	0	0	0		ADSK	0		ADSK	0	0	0	0
AGtex	0			AGtex	0	0	0	0		AEP2abc	0		AEP2abc	0	0	0	0
AGtpp	0			AGtpp	0	0	0	0		AEPTA	0		AEPTA	0	0	0	0
AKGDa	0			AKGDa	0	0	0	0		AEPtpp	0		AEPtpp	0	0	0	0
AKGDbr	0			AKGDbr	0	0	0	0		AGM3PA	0		AGM3PA	0	0	0	0
AKGt2rpp	0			AKGt2rpp	0	0	0	0		AGM3PApp	0		AGM3PApp	0	0	0	0
AKGtex	0			AKGtex	0	0	0	0		AGM3PH	0		AGM3PH	0	0	0	0
ALAALAtex	0			ALAALAtex	0	0	0	0		AGM3Pt2pp	0		AGM3Pt2pp	0	0	0	0
ALAGLUabcpp	0			ALAGLUabcpp	0	0	0	0		AGM4PA	0		AGM4PA	0	0	0	0
ALAHISabcpp	0			ALAHISabcpp	0	0	0	0		AGM4PApp	0		AGM4PApp	0	0	0	0
ALAHIStex	0			ALAHIStex	0	0	0	0		AGM4PCP	0		AGM4PCP	0	0	0	0
ALALEUabcpp	0			ALALEUabcpp	0	0	0	0		AGM4PCPpp	0		AGM4PCPpp	0	0	0	0
ALALEUtex	0			ALALEUtex	0	0	0	0		AGM4PH	0		AGM4PH	0	0	0	0
ALATHRabcpp	0			ALATHRabcpp	0	0	0	0		AGM4Pt2pp	0		AGM4Pt2pp	0	0	0	0
ALATHRtex	0			ALATHRtex	0	0	0	0		AGMDA	0		AGMDA	0	0	0	0
ALATRPabcpp	0			ALATRPabcpp	0	0	0	0		AGMH	0		AGMH	0	0	0	0
ALATRPtex	0			ALATRPtex	0	0	0	0		AGMT	0		AGMT	0	0	0	0
ALAabcpp	0			ALAabcpp	0	0	0	0		AGMabcpp	0		AGMabcpp	0	0	0	0
ALAt2pp	0			ALAt2pp	0	0	0	0		AGMt2pp	0		AGMt2pp	0	0	0	0
ALAt4pp	0			ALAt4pp	0	0	0	0		AGMtex	0		AGMtex	0	0	0	0
ALAtex	0			ALAtex	0	0	0	0		AGPAT120	0		AGPAT120	0	0	0	0
ALCD19	0			ALCD19	0	0	0	0		AGPAT141	0		AGPAT141	0	0	0	0
ALCD2x	0			ALCD2x	0	0	0	0		AGt3	0		AGt3	0	0	0	0
ALCDpp	0			ALCDpp	0	0	0	0		AGtex	0		AGtex	0	0	0	0
ALDD19x	0			ALDD19x	0	0	0	0		AGtpp	0		AGtpp	0	0	0	0
ALDD20x	0			ALDD20x	0	0	0	0		AKGDbr	0		AKGDbr	0	0	0	0
ALDD2x	0			ALDD2x	0	0	0	0		AKGt2rpp	0		AKGt2rpp	0	0	0	0
ALDD3y	0			ALDD3y	0	0	0	0		AKGtex	0		AKGtex	0	0	0	0
ALDD4	0			ALDD4	0	0	0	0		ALAALAtex	0		ALAALAtex	0	0	0	0
ALGAC1	0			ALGAC1	0	0	0	0		ALAGLUabcpp	0		ALAGLUabcpp	0	0	0	0
ALGAC2	0			ALGAC2	0	0	0	0		ALAHISabcpp	0		ALAHISabcpp	0	0	0	0
ALGAC3	0			ALGAC3	0	0	0	0		ALAHIStex	0		ALAHIStex	0	0	0	0
ALGAC4	0			ALGAC4	0	0	0	0		ALALEUabcpp	0		ALALEUabcpp	0	0	0	0
ALGAC5	0			ALGAC5	0	0	0	0		ALALEUtex	0		ALALEUtex	0	0	0	0
ALGE1	0			ALGE1	0	0	0	0		ALATHRabcpp	0		ALATHRabcpp	0	0	0	0
ALGE2	0			ALGE2	0	0	0	0		ALATHRtex	0		ALATHRtex	0	0	0	0
ALGE3	0			ALGE3	0	0	0	0		ALATRPabcpp	0		ALATRPabcpp	0	0	0	0
ALGE4	0			ALGE4	0	0	0	0		ALATRPtex	0		ALATRPtex	0	0	0	0
ALGE5	0			ALGE5	0	0	0	0		ALAabcpp	0		ALAabcpp	0	0	0	0
ALGE6	0			ALGE6	0	0	0	0		ALAt2pp	0		ALAt2pp	0	0	0	0
ALGE7	0			ALGE7	0	0	0	0		ALAt4pp	0		ALAt4pp	0	0	0	0
ALGE8	0			ALGE8	0	0	0	0		ALAtex	0		ALAtex	0	0	0	0
ALGE9	0			ALGE9	0	0	0	0		ALCD2x	0		ALCD2x	0	0	0	0
ALGL	0			ALGL	0	0	0	0		ALCDpp	0		ALCDpp	0	0	0	0
ALGL2	0			ALGL2	0	0	0	0		ALDD19x	0		ALDD19x	0	0	0	0
ALGSex1	0			ALGSex1	0	0	0	0		ALDD20x	0		ALDD20x	0	0	0	0
ALGSex10	0			ALGSex10	0	0	0	0		ALDD2x	0		ALDD2x	0	0	0	0
ALGSex11	0			ALGSex11	0	0	0	0		ALDD3y	0		ALDD3y	0	0	0	0
ALGSex12	0			ALGSex12	0	0	0	0		ALDD4	0		ALDD4	0	0	0	0
ALGSex13	0			ALGSex13	0	0	0	0		ALGAC1	0		ALGAC1	0	0	0	0
ALGSex2	0			ALGSex2	0	0	0	0		ALGAC2	0		ALGAC2	0	0	0	0
ALGSex3	0			ALGSex3	0	0	0	0		ALGAC3	0		ALGAC3	0	0	0	0
ALGSex4	0			ALGSex4	0	0	0	0		ALGAC4	0		ALGAC4	0	0	0	0
ALGSex5	0			ALGSex5	0	0	0	0		ALGAC5	0		ALGAC5	0	0	0	0
ALGSex6	0			ALGSex6	0	0	0	0		ALGE1	0		ALGE1	0	0	0	0
ALGSex7	0			ALGSex7	0	0	0	0		ALGE2	0		ALGE2	0	0	0	0
ALGSex8	0			ALGSex8	0	0	0	0		ALGE3	0		ALGE3	0	0	0	0
ALGSex9	0			ALGSex9	0	0	0	0		ALGE4	0		ALGE4	0	0	0	0
ALLTAMH	0			ALLTAMH	0	0	0	0		ALGE5	0		ALGE5	0	0	0	0
ALLTN	0			ALLTN	0	0	0	0		ALGE6	0		ALGE6	0	0	0	0
ALLTNRA	0			ALLTNRA	0	0	0	0		ALGE7	0		ALGE7	0	0	0	0
ALLTNt2rpp	0			ALLTNt2rpp	0	0	0	0		ALGE8	0		ALGE8	0	0	0	0
ALLTNtex	0			ALLTNtex	0	0	0	0		ALGE9	0		ALGE9	0	0	0	0
ALPATE160pp	0			ALPATE160pp	0	0	0	0		ALGL	0		ALGL	0	0	0	0
ALPATE161pp	0			ALPATE161pp	0	0	0	0		ALGL2	0		ALGL2	0	0	0	0
ALPATE180pp	0			ALPATE180pp	0	0	0	0		ALGSex1	0		ALGSex1	0	0	0	0
ALPATE181pp	0			ALPATE181pp	0	0	0	0		ALGSex10	0		ALGSex10	0	0	0	0
ALPATG160pp	0			ALPATG160pp	0	0	0	0		ALGSex11	0		ALGSex11	0	0	0	0
ALPATG161pp	0			ALPATG161pp	0	0	0	0		ALGSex12	0		ALGSex12	0	0	0	0
ALPATG180pp	0			ALPATG180pp	0	0	0	0		ALGSex13	0		ALGSex13	0	0	0	0
ALPATG181pp	0			ALPATG181pp	0	0	0	0		ALGSex2	0		ALGSex2	0	0	0	0
ALTRH	0			ALTRH	0	0	0	0		ALGSex3	0		ALGSex3	0	0	0	0
AM3PA	0			AM3PA	0	0	0	0		ALGSex4	0		ALGSex4	0	0	0	0
AM4PCP	0			AM4PCP	0	0	0	0		ALGSex5	0		ALGSex5	0	0	0	0
AMID4	0			AMID4	0	0	0	0		ALGSex6	0		ALGSex6	0	0	0	0
AMPN	0			AMPN	0	0	0	0		ALGSex7	0		ALGSex7	0	0	0	0
AMPTASEAH	0			AMPTASEAH	0	0	0	0		ALGSex8	0		ALGSex8	0	0	0	0
AMPTASEAL	0			AMPTASEAL	0	0	0	0		ALGSex9	0		ALGSex9	0	0	0	0
AMPTASEAT	0			AMPTASEAT	0	0	0	0		ALLTAMH	0		ALLTAMH	0	0	0	0
AMPTASEATRP	0			AMPTASEATRP	0	0	0	0		ALLTN	0		ALLTN	0	0	0	0
AMPTASECG	0			AMPTASECG	0	0	0	0		ALLTNRA	0		ALLTNRA	0	0	0	0
AMPTASEGG	0			AMPTASEGG	0	0	0	0		ALLTNt2rpp	0		ALLTNt2rpp	0	0	0	0
AMPTASEGGLN	0			AMPTASEGGLN	0	0	0	0		ALLTNtex	0		ALLTNtex	0	0	0	0
AMPTASEGGLU	0			AMPTASEGGLU	0	0	0	0		ALPATE160pp	0		ALPATE160pp	0	0	0	0
AMPTASEGM	0			AMPTASEGM	0	0	0	0		ALPATE161pp	0		ALPATE161pp	0	0	0	0
AMPTASEGP	0			AMPTASEGP	0	0	0	0		ALPATE180pp	0		ALPATE180pp	0	0	0	0
AMPTASEGS	0			AMPTASEGS	0	0	0	0		ALPATE181pp	0		ALPATE181pp	0	0	0	0
AMPTASEHG	0			AMPTASEHG	0	0	0	0		ALPATG160pp	0		ALPATG160pp	0	0	0	0
AMPTASEHH	0			AMPTASEHH	0	0	0	0		ALPATG161pp	0		ALPATG161pp	0	0	0	0
AMPTASELL	0			AMPTASELL	0	0	0	0		ALPATG180pp	0		ALPATG180pp	0	0	0	0
AMPTASEPG	0			AMPTASEPG	0	0	0	0		ALPATG181pp	0		ALPATG181pp	0	0	0	0
ANHMK	0			ANHMK	0	0	0	0		ALTRH	0		ALTRH	0	0	0	0
ANS	0			ANS	0	0	0	0		AM3PA	0		AM3PA	0	0	0	0
AOXHEXCYCL	0			AOXHEXCYCL	0	0	0	0		AM4PA	0		AM4PA	0	0	0	0
AP4AH	0			AP4AH	0	0	0	0		AM4PCP	0		AM4PCP	0	0	0	0
AP4AS	0			AP4AS	0	0	0	0		AMID4	0		AMID4	0	0	0	0
APATr	0			APATr	0	0	0	0		AMPN	0		AMPN	0	0	0	0
APCt5	0			APCt5	0	0	0	0		AMPTASEAH	0		AMPTASEAH	0	0	0	0
APCt6	0			APCt6	0	0	0	0		AMPTASEAL	0		AMPTASEAL	0	0	0	0
APCtex	0			APCtex	0	0	0	0		AMPTASEAT	0		AMPTASEAT	0	0	0	0
APCtpp	0			APCtpp	0	0	0	0		AMPTASEATRP	0		AMPTASEATRP	0	0	0	0
APENTAMAH2	0			APENTAMAH2	0	0	0	0		AMPTASECG	0		AMPTASECG	0	0	0	0
APG3PAT120	0			APG3PAT120	0	0	0	0		AMPTASEGG	0		AMPTASEGG	0	0	0	0
APG3PAT140	0			APG3PAT140	0	0	0	0		AMPTASEGGLN	0		AMPTASEGGLN	0	0	0	0
APG3PAT141	0			APG3PAT141	0	0	0	0		AMPTASEGGLU	0		AMPTASEGGLU	0	0	0	0
APG3PAT160	0			APG3PAT160	0	0	0	0		AMPTASEGM	0		AMPTASEGM	0	0	0	0
APG3PAT161	0			APG3PAT161	0	0	0	0		AMPTASEGP	0		AMPTASEGP	0	0	0	0
APG3PAT180	0			APG3PAT180	0	0	0	0		AMPTASEGS	0		AMPTASEGS	0	0	0	0
APG3PAT181	0			APG3PAT181	0	0	0	0		AMPTASEHG	0		AMPTASEHG	0	0	0	0
APSR2	0			APSR2	0	0	0	0		AMPTASEHH	0		AMPTASEHH	0	0	0	0
APTNAT	0			APTNAT	0	0	0	0		AMPTASELL	0		AMPTASELL	0	0	0	0
ARBTNR1	0			ARBTNR1	0	0	0	0		AMPTASEPG	0		AMPTASEPG	0	0	0	0
ARBTNR2	0			ARBTNR2	0	0	0	0		ANHMK	0		ANHMK	0	0	0	0
ARBTNabcpp	0			ARBTNabcpp	0	0	0	0		ANS	0		ANS	0	0	0	0
ARBTNexs	0			ARBTNexs	0	0	0	0		AOXHEXCYCL	0		AOXHEXCYCL	0	0	0	0
ARBTNtex	0			ARBTNtex	0	0	0	0		AP4AH	0		AP4AH	0	0	0	0
ARBTNtonex	0			ARBTNtonex	0	0	0	0		AP4AS	0		AP4AS	0	0	0	0
ARBTNtpp	0			ARBTNtpp	0	0	0	0		APATr	0		APATr	0	0	0	0
ARBt3ipp	0			ARBt3ipp	0	0	0	0		APCt5	0		APCt5	0	0	0	0
ARGD	0			ARGD	0	0	0	0		APCt6	0		APCt6	0	0	0	0
ARGDC	0			ARGDC	0	0	0	0		APCtex	0		APCtex	0	0	0	0
ARGDCpp	0			ARGDCpp	0	0	0	0		APCtpp	0		APCtpp	0	0	0	0
ARGORNt7pp	0			ARGORNt7pp	0	0	0	0		APENTAMAH2	0		APENTAMAH2	0	0	0	0
ARGTRS	0			ARGTRS	0	0	0	0		APG3PAT120	0		APG3PAT120	0	0	0	0
ARGabcpp	0			ARGabcpp	0	0	0	0		APG3PAT140	0		APG3PAT140	0	0	0	0
ARGt2pp	0			ARGt2pp	0	0	0	0		APG3PAT141	0		APG3PAT141	0	0	0	0
ARGtex	0			ARGtex	0	0	0	0		APG3PAT160	0		APG3PAT160	0	0	0	0
ARUH	0			ARUH	0	0	0	0		APG3PAT161	0		APG3PAT161	0	0	0	0
ASNN	0			ASNN	0	0	0	0		APG3PAT180	0		APG3PAT180	0	0	0	0
ASNNpp	0			ASNNpp	0	0	0	0		APG3PAT181	0		APG3PAT181	0	0	0	0
ASNtex	0			ASNtex	0	0	0	0		APSR2	0		APSR2	0	0	0	0
ASO3t2pp	0			ASO3t2pp	0	0	0	0		APTNAT	0		APTNAT	0	0	0	0
ASO3tex	0			ASO3tex	0	0	0	0		ARBTNR1	0		ARBTNR1	0	0	0	0
ASO4t2rpp	0			ASO4t2rpp	0	0	0	0		ARBTNR2	0		ARBTNR2	0	0	0	0
ASO4tex	0			ASO4tex	0	0	0	0		ARBTNabcpp	0		ARBTNabcpp	0	0	0	0
ASPO1	0			ASPO1	0	0	0	0		ARBTNexs	0		ARBTNexs	0	0	0	0
ASPO5	0			ASPO5	0	0	0	0		ARBTNtex	0		ARBTNtex	0	0	0	0
ASPO6	0			ASPO6	0	0	0	0		ARBTNtonex	0		ARBTNtonex	0	0	0	0
ASPSALy	0			ASPSALy	0	0	0	0		ARBTNtpp	0		ARBTNtpp	0	0	0	0
ASPT	0			ASPT	0	0	0	0		ARBt3ipp	0		ARBt3ipp	0	0	0	0
ASPTRS	0			ASPTRS	0	0	0	0		ARGD	0		ARGD	0	0	0	0
ASPabcpp	0			ASPabcpp	0	0	0	0		ARGDC	0		ARGDC	0	0	0	0
ASPt2pp	0			ASPt2pp	0	0	0	0		ARGDCpp	0		ARGDCpp	0	0	0	0
ASPtex	0			ASPtex	0	0	0	0		ARGORNt7pp	0		ARGORNt7pp	0	0	0	0
ASR	0			ASR	0	0	0	0		ARGTRS	0		ARGTRS	0	0	0	0
AST	0			AST	0	0	0	0		ARGabcpp	0		ARGabcpp	0	0	0	0
ATPHs	0			ATPHs	0	0	0	0		ARGt2pp	0		ARGt2pp	0	0	0	0
BALAALAabcpp	0			BALAALAabcpp	0	0	0	0		ARGtex	0		ARGtex	0	0	0	0
BALAALAtex	0			BALAALAtex	0	0	0	0		ARUH	0		ARUH	0	0	0	0
BALABALAabcpp	0			BALABALAabcpp	0	0	0	0		ASNN	0		ASNN	0	0	0	0
BALABALAtex	0			BALABALAtex	0	0	0	0		ASNNpp	0		ASNNpp	0	0	0	0
BALAGLYabcpp	0			BALAGLYabcpp	0	0	0	0		ASNtex	0		ASNtex	0	0	0	0
BALAGLYtex	0			BALAGLYtex	0	0	0	0		ASO3t2pp	0		ASO3t2pp	0	0	0	0
BALALEUabcpp	0			BALALEUabcpp	0	0	0	0		ASO3tex	0		ASO3tex	0	0	0	0
BALALEUtex	0			BALALEUtex	0	0	0	0		ASO4t2rpp	0		ASO4t2rpp	0	0	0	0
BALAMDAH	0			BALAMDAH	0	0	0	0		ASO4tex	0		ASO4tex	0	0	0	0
BALAt2pp	0			BALAt2pp	0	0	0	0		ASPO1	0		ASPO1	0	0	0	0
BALAtex	0			BALAtex	0	0	0	0		ASPO5	0		ASPO5	0	0	0	0
BDH	0			BDH	0	0	0	0		ASPO6	0		ASPO6	0	0	0	0
BETALDHx	0			BETALDHx	0	0	0	0		ASPSALy	0		ASPSALy	0	0	0	0
BETALDHy	0			BETALDHy	0	0	0	0		ASPT	0		ASPT	0	0	0	0
BGLApp	0			BGLApp	0	0	0	0		ASPTRS	0		ASPTRS	0	0	0	0
BHBtpp	0			BHBtpp	0	0	0	0		ASPabcpp	0		ASPabcpp	0	0	0	0
BILIVERDtex	0			BILIVERDtex	0	0	0	0		ASPt2pp	0		ASPt2pp	0	0	0	0
BILIVERDtpp	0			BILIVERDtpp	0	0	0	0		ASPtex	0		ASPtex	0	0	0	0
BLAMDabcpp	0			BLAMDabcpp	0	0	0	0		ASR	0		ASR	0	0	0	0
BLAMDtex	0			BLAMDtex	0	0	0	0		AST	0		AST	0	0	0	0
BPNT	0			BPNT	0	0	0	0		ATPHs	0		ATPHs	0	0	0	0
BTDD_RR	0			BTDD_RR	0	0	0	0		BALAALAabcpp	0		BALAALAabcpp	0	0	0	0
BTDDtex	0			BTDDtex	0	0	0	0		BALAALAtex	0		BALAALAtex	0	0	0	0
BTDDtpp	0			BTDDtpp	0	0	0	0		BALABALAabcpp	0		BALABALAabcpp	0	0	0	0
BTNt2ipp	0			BTNt2ipp	0	0	0	0		BALABALAtex	0		BALABALAtex	0	0	0	0
BTNtex	0			BTNtex	0	0	0	0		BALAGLYabcpp	0		BALAGLYabcpp	0	0	0	0
BUP	0			BUP	0	0	0	0		BALAGLYtex	0		BALAGLYtex	0	0	0	0
BUTSO3abcpp	0			BUTSO3abcpp	0	0	0	0		BALALEUabcpp	0		BALALEUabcpp	0	0	0	0
BUTSO3tex	0			BUTSO3tex	0	0	0	0		BALALEUtex	0		BALALEUtex	0	0	0	0
BWCOGDS1	0			BWCOGDS1	0	0	0	0		BALAMDAH	0		BALAMDAH	0	0	0	0
BWCOGDS2	0			BWCOGDS2	0	0	0	0		BALAt2pp	0		BALAt2pp	0	0	0	0
BWCOS	0			BWCOS	0	0	0	0		BALAtex	0		BALAtex	0	0	0	0
BZ12DOX	0			BZ12DOX	0	0	0	0		BDH	0		BDH	0	0	0	0
BZALDH	0			BZALDH	0	0	0	0		BETALDHx	0		BETALDHx	0	0	0	0
BZDH	0			BZDH	0	0	0	0		BETALDHy	0		BETALDHy	0	0	0	0
BZDIOLDH	0			BZDIOLDH	0	0	0	0		BGLApp	0		BGLApp	0	0	0	0
BZt1pp	0			BZt1pp	0	0	0	0		BHBtpp	0		BHBtpp	0	0	0	0
BZt2_pp	0			BZt2_pp	0	0	0	0		BILIVERDtex	0		BILIVERDtex	0	0	0	0
BZtex	0			BZtex	0	0	0	0		BILIVERDtpp	0		BILIVERDtpp	0	0	0	0
BiomassKT2440_Core2	0			BiomassKT2440_Core2	0	0	0	0		BLAMDabcpp	0		BLAMDabcpp	0	0	0	0
BiomassKT2440_WT3	0.615427		0.000180803	BiomassKT2440_WT3	0.75906	0.615427	0	0		BLAMDtex	0		BLAMDtex	0	0	0	0
CACOAHA	0			CACOAHA	0	0	0	0		BPNT	0		BPNT	0	0	0	0
CAFFCOA	0			CAFFCOA	0	0	0	0		BTDD_RR	0		BTDD_RR	0	0	0	0
CARBSARAH	0			CARBSARAH	0	0	0	0		BTDDtex	0		BTDDtex	0	0	0	0
CARNabcpp	0			CARNabcpp	0	0	0	0		BTDDtpp	0		BTDDtpp	0	0	0	0
CARNtex	0			CARNtex	0	0	0	0		BTNt2ipp	0		BTNt2ipp	0	0	0	0
CATECHOLtex	0			CATECHOLtex	0	0	0	0		BTNtex	0		BTNtex	0	0	0	0
CATECHOLtpp	0			CATECHOLtpp	0	0	0	0		BUP	0		BUP	0	0	0	0
CATpp	0			CATpp	0	0	0	0		BUTSO3abcpp	0		BUTSO3abcpp	0	0	0	0
CBIAT	0			CBIAT	0	0	0	0		BUTSO3tex	0		BUTSO3tex	0	0	0	0
CBItonex	0			CBItonex	0	0	0	0		BWCOGDS1	0		BWCOGDS1	0	0	0	0
CBIuabcpp	0			CBIuabcpp	0	0	0	0		BWCOGDS2	0		BWCOGDS2	0	0	0	0
CBL1abcpp	0			CBL1abcpp	0	0	0	0		BWCOS	0		BWCOS	0	0	0	0
CBL1tonex	0			CBL1tonex	0	0	0	0		BZ12DOX	0		BZ12DOX	0	0	0	0
CBLAT	0			CBLAT	0	0	0	0		BZALDH	0		BZALDH	0	0	0	0
CBPAH	0			CBPAH	0	0	0	0		BZDH	0		BZDH	0	0	0	0
CBPS	0			CBPS	0	0	0	0		BZDIOLDH	0		BZDIOLDH	0	0	0	0
CCGS	0			CCGS	0	0	0	0		BZt1pp	0		BZt1pp	0	0	0	0
CCPpp	0			CCPpp	0	0	0	0		BZt2_pp	0		BZt2_pp	0	0	0	0
CD2abcpp	0			CD2abcpp	0	0	0	0		BZtex	0		BZtex	0	0	0	0
CD2t3pp	0			CD2t3pp	0	0	0	0		BiomassKT2440_Core2	0		BiomassKT2440_Core2	0	0	0	0
CD2t4pp	0			CD2t4pp	0	0	0	0		BiomassKT2440_WT3	0.615427		BiomassKT2440_WT3	0.473255	0.615427	0	0
CD2t5	0			CD2t5	0	0	0	0		CACOAHA	0		CACOAHA	0	0	0	0
CD2t6	0			CD2t6	0	0	0	0		CAFFCOA	0		CAFFCOA	0	0	0	0
CD2tex	0			CD2tex	0	0	0	0		CARBSARAH	0		CARBSARAH	0	0	0	0
CD2tpp	0			CD2tpp	0	0	0	0		CARNabcpp	0		CARNabcpp	0	0	0	0
CDGR	0			CDGR	0	0	0	0		CARNtex	0		CARNtex	0	0	0	0
CDGS	0			CDGS	0	0	0	0		CATECHOLtex	0		CATECHOLtex	0	0	0	0
CELASEpp	0			CELASEpp	0	0	0	0		CATECHOLtpp	0		CATECHOLtpp	0	0	0	0
CELLS	0			CELLS	0	0	0	0		CATpp	0		CATpp	0	0	0	0
CELLex	0			CELLex	0	0	0	0		CBIAT	0		CBIAT	0	0	0	0
CFAS180E	0			CFAS180E	0	0	0	0		CBItonex	0		CBItonex	0	0	0	0
CFAS180G	0			CFAS180G	0	0	0	0		CBIuabcpp	0		CBIuabcpp	0	0	0	0
CGLYabcpp	0			CGLYabcpp	0	0	0	0		CBL1abcpp	0		CBL1abcpp	0	0	0	0
CGLYtex	0			CGLYtex	0	0	0	0		CBL1tonex	0		CBL1tonex	0	0	0	0
CHLabcpp	0			CHLabcpp	0	0	0	0		CBLAT	0		CBLAT	0	0	0	0
CHLtex	0			CHLtex	0	0	0	0		CBPAH	0		CBPAH	0	0	0	0
CHOLD	0			CHOLD	0	0	0	0		CBPS	0		CBPS	0	0	0	0
CHOLSH	0			CHOLSH	0	0	0	0		CCGS	0		CCGS	0	0	0	0
CHOLS_ex_	0			CHOLS_ex_	0	0	0	0		CCPpp	0		CCPpp	0	0	0	0
CHOLSabc	0			CHOLSabc	0	0	0	0		CD2abcpp	0		CD2abcpp	0	0	0	0
CHOLt4ipp	0			CHOLt4ipp	0	0	0	0		CD2t3pp	0		CD2t3pp	0	0	0	0
CHORt2rpp	0			CHORt2rpp	0	0	0	0		CD2t4pp	0		CD2t4pp	0	0	0	0
CHORtex	0			CHORtex	0	0	0	0		CD2t5	0		CD2t5	0	0	0	0
CHRPL	0			CHRPL	0	0	0	0		CD2t6	0		CD2t6	0	0	0	0
CINNMCOAH	0			CINNMCOAH	0	0	0	0		CD2tex	0		CD2tex	0	0	0	0
CINNMtex	0			CINNMtex	0	0	0	0		CD2tpp	0		CD2tpp	0	0	0	0
CINNMtpp	0			CINNMtpp	0	0	0	0		CDGR	0		CDGR	0	0	0	0
CITt4pp	0			CITt4pp	0	0	0	0		CDGS	0		CDGS	0	0	0	0
CITt_kt	0			CITt_kt	0	0	0	0		CELASEpp	0		CELASEpp	0	0	0	0
CITtex	0			CITtex	0	0	0	0		CELLS	0		CELLS	0	0	0	0
CLPNH120pp	0			CLPNH120pp	0	0	0	0		CELLex	0		CELLex	0	0	0	0
CLPNH140pp	0			CLPNH140pp	0	0	0	0		CFAS180E	0		CFAS180E	0	0	0	0
CLPNH141pp	0			CLPNH141pp	0	0	0	0		CFAS180G	0		CFAS180G	0	0	0	0
CLPNH160pp	0			CLPNH160pp	0	0	0	0		CGLYabcpp	0		CGLYabcpp	0	0	0	0
CLPNH161pp	0			CLPNH161pp	0	0	0	0		CGLYtex	0		CGLYtex	0	0	0	0
CLPNH180pp	0			CLPNH180pp	0	0	0	0		CHLabcpp	0		CHLabcpp	0	0	0	0
CLPNH181pp	0			CLPNH181pp	0	0	0	0		CHLtex	0		CHLtex	0	0	0	0
CLPNS120pp	0			CLPNS120pp	0	0	0	0		CHOLD	0		CHOLD	0	0	0	0
CLPNS141pp	0			CLPNS141pp	0	0	0	0		CHOLSH	0		CHOLSH	0	0	0	0
CMCBTFR1	0			CMCBTFR1	0	0	0	0		CHOLS_ex_	0		CHOLS_ex_	0	0	0	0
CMCBTFR2	0			CMCBTFR2	0	0	0	0		CHOLSabc	0		CHOLSabc	0	0	0	0
CMCBTFabcpp	0			CMCBTFabcpp	0	0	0	0		CHOLt4ipp	0		CHOLt4ipp	0	0	0	0
CMCBTFexs	0			CMCBTFexs	0	0	0	0		CHORt2rpp	0		CHORt2rpp	0	0	0	0
CMCBTFtex	0			CMCBTFtex	0	0	0	0		CHORtex	0		CHORtex	0	0	0	0
CMCBTFtonex	0			CMCBTFtonex	0	0	0	0		CHRPL	0		CHRPL	0	0	0	0
CMCBTFtpp	0			CMCBTFtpp	0	0	0	0		CINNMCOAH	0		CINNMCOAH	0	0	0	0
CMT2	0			CMT2	0	0	0	0		CINNMtex	0		CINNMtex	0	0	0	0
CMt2ex	0			CMt2ex	0	0	0	0		CINNMtpp	0		CINNMtpp	0	0	0	0
CMt2ppi	0			CMt2ppi	0	0	0	0		CITt4pp	0		CITt4pp	0	0	0	0
CMtex	0			CMtex	0	0	0	0		CLPNH120pp	0		CLPNH120pp	0	0	0	0
CMtexabc	0			CMtexabc	0	0	0	0		CLPNH140pp	0		CLPNH140pp	0	0	0	0
CMtpp	0			CMtpp	0	0	0	0		CLPNH141pp	0		CLPNH141pp	0	0	0	0
COALCDH	0			COALCDH	0	0	0	0		CLPNH160pp	0		CLPNH160pp	0	0	0	0
COALDDH	0			COALDDH	0	0	0	0		CLPNH161pp	0		CLPNH161pp	0	0	0	0
COBALT2t3pp	0			COBALT2t3pp	0	0	0	0		CLPNH180pp	0		CLPNH180pp	0	0	0	0
COBALTt4pp	0			COBALTt4pp	0	0	0	0		CLPNH181pp	0		CLPNH181pp	0	0	0	0
COCOAHA	0			COCOAHA	0	0	0	0		CLPNS120pp	0		CLPNS120pp	0	0	0	0
CONFRLtex	0			CONFRLtex	0	0	0	0		CLPNS141pp	0		CLPNS141pp	0	0	0	0
CONFRLtpp	0			CONFRLtpp	0	0	0	0		CMCBTFR1	0		CMCBTFR1	0	0	0	0
COtex	0			COtex	0	0	0	0		CMCBTFR2	0		CMCBTFR2	0	0	0	0
COtpp	0			COtpp	0	0	0	0		CMCBTFabcpp	0		CMCBTFabcpp	0	0	0	0
CPH4S	0			CPH4S	0	0	0	0		CMCBTFexs	0		CMCBTFexs	0	0	0	0
CPPPGO2	0			CPPPGO2	0	0	0	0		CMCBTFtex	0		CMCBTFtex	0	0	0	0
CREAT	0			CREAT	0	0	0	0		CMCBTFtonex	0		CMCBTFtonex	0	0	0	0
CREATtex	0			CREATtex	0	0	0	0		CMCBTFtpp	0		CMCBTFtpp	0	0	0	0
CREATtpp	0			CREATtpp	0	0	0	0		CMT2	0		CMT2	0	0	0	0
CRNDH	0			CRNDH	0	0	0	0		CMt2ex	0		CMt2ex	0	0	0	0
CRNabcpp	0			CRNabcpp	0	0	0	0		CMt2ppi	0		CMt2ppi	0	0	0	0
CRNtex	0			CRNtex	0	0	0	0		CMtex	0		CMtex	0	0	0	0
CRO2t3pp	0			CRO2t3pp	0	0	0	0		CMtexabc	0		CMtexabc	0	0	0	0
CRO2tex	0			CRO2tex	0	0	0	0		CMtpp	0		CMtpp	0	0	0	0
CRO2tpp	0			CRO2tpp	0	0	0	0		COALCDH	0		COALCDH	0	0	0	0
CRO4Rx	0			CRO4Rx	0	0	0	0		COALDDH	0		COALDDH	0	0	0	0
CRO4Ry	0			CRO4Ry	0	0	0	0		COBALT2t3pp	0		COBALT2t3pp	0	0	0	0
CRO4abcpp	0			CRO4abcpp	0	0	0	0		COBALTt4pp	0		COBALTt4pp	0	0	0	0
CRO4t3pp	0			CRO4t3pp	0	0	0	0		COCOAHA	0		COCOAHA	0	0	0	0
CRO4tex	0			CRO4tex	0	0	0	0		CONFRLtex	0		CONFRLtex	0	0	0	0
CRTNIH	0			CRTNIH	0	0	0	0		CONFRLtpp	0		CONFRLtpp	0	0	0	0
CRTNtex	0			CRTNtex	0	0	0	0		COtex	0		COtex	0	0	0	0
CRTNtpp	0			CRTNtpp	0	0	0	0		COtpp	0		COtpp	0	0	0	0
CSND	0			CSND	0	0	0	0		CPH4S	0		CPH4S	0	0	0	0
CSNt2pp	0			CSNt2pp	0	0	0	0		CPPPGO2	0		CPPPGO2	0	0	0	0
CSNtex	0			CSNtex	0	0	0	0		CREAT	0		CREAT	0	0	0	0
CSPMDDC	0			CSPMDDC	0	0	0	0		CREATtex	0		CREATtex	0	0	0	0
CSPMDDH	0			CSPMDDH	0	0	0	0		CREATtpp	0		CREATtpp	0	0	0	0
CTI1	0			CTI1	0	0	0	0		CRNDH	0		CRNDH	0	0	0	0
CU2abcpp	0			CU2abcpp	0	0	0	0		CRNabcpp	0		CRNabcpp	0	0	0	0
CU2t4pp	0			CU2t4pp	0	0	0	0		CRNtex	0		CRNtex	0	0	0	0
CU2tonex	0			CU2tonex	0	0	0	0		CRO2t3pp	0		CRO2t3pp	0	0	0	0
CUt3	0			CUt3	0	0	0	0		CRO2tex	0		CRO2tex	0	0	0	0
CUtex	0			CUtex	0	0	0	0		CRO2tpp	0		CRO2tpp	0	0	0	0
CUtpp	0			CUtpp	0	0	0	0		CRO4Rx	0		CRO4Rx	0	0	0	0
CYANST	0			CYANST	0	0	0	0		CRO4Ry	0		CRO4Ry	0	0	0	0
CYANt2pp	0			CYANt2pp	0	0	0	0		CRO4abcpp	0		CRO4abcpp	0	0	0	0
CYANtex	0			CYANtex	0	0	0	0		CRO4t3pp	0		CRO4t3pp	0	0	0	0
CYO1_KT	0			CYO1_KT	0	0	0	0		CRO4tex	0		CRO4tex	0	0	0	0
CYO4pp	0			CYO4pp	0	0	0	0		CRTNIH	0		CRTNIH	0	0	0	0
CYSDS	0			CYSDS	0	0	0	0		CRTNtex	0		CRTNtex	0	0	0	0
CYSDabcpp	0			CYSDabcpp	0	0	0	0		CRTNtpp	0		CRTNtpp	0	0	0	0
CYSDtex	0			CYSDtex	0	0	0	0		CSND	0		CSND	0	0	0	0
CYSS2	0			CYSS2	0	0	0	0		CSNt2pp	0		CSNt2pp	0	0	0	0
CYSSADS	0			CYSSADS	0	0	0	0		CSNtex	0		CSNtex	0	0	0	0
CYSTGL	0			CYSTGL	0	0	0	0		CSPMDDC	0		CSPMDDC	0	0	0	0
CYSTL	0			CYSTL	0	0	0	0		CSPMDDH	0		CSPMDDH	0	0	0	0
CYSTRS	0			CYSTRS	0	0	0	0		CTI1	0		CTI1	0	0	0	0
CYSTS	0			CYSTS	0	0	0	0		CU2abcpp	0		CU2abcpp	0	0	0	0
CYSabcpp	0			CYSabcpp	0	0	0	0		CU2t4pp	0		CU2t4pp	0	0	0	0
CYStex	0			CYStex	0	0	0	0		CU2tonex	0		CU2tonex	0	0	0	0
CYStpp	0			CYStpp	0	0	0	0		CUt3	0		CUt3	0	0	0	0
CYTBDpp	0			CYTBDpp	0	0	0	0		CUtex	0		CUtex	0	0	0	0
CYTCAA3pp	0			CYTCAA3pp	0	0	0	0		CUtpp	0		CUtpp	0	0	0	0
CYTCBB3pp	0			CYTCBB3pp	0	0	0	0		CYANST	0		CYANST	0	0	0	0
CYTDH	0			CYTDH	0	0	0	0		CYANt2pp	0		CYANt2pp	0	0	0	0
CYTK2	0			CYTK2	0	0	0	0		CYANtex	0		CYANtex	0	0	0	0
DAAD	0			DAAD	0	0	0	0		CYO1_KT	0		CYO1_KT	0	0	0	0
DAAD11	0			DAAD11	0	0	0	0		CYO4pp	0		CYO4pp	0	0	0	0
DAAD12	0			DAAD12	0	0	0	0		CYSDS	0		CYSDS	0	0	0	0
DAAD2	0			DAAD2	0	0	0	0		CYSDabcpp	0		CYSDabcpp	0	0	0	0
DAAD3	0			DAAD3	0	0	0	0		CYSDtex	0		CYSDtex	0	0	0	0
DAAD4	0			DAAD4	0	0	0	0		CYSS2	0		CYSS2	0	0	0	0
DAAD5	0			DAAD5	0	0	0	0		CYSSADS	0		CYSSADS	0	0	0	0
DAAD6	0			DAAD6	0	0	0	0		CYSTL	0		CYSTL	0	0	0	0
DAAD7	0			DAAD7	0	0	0	0		CYSTRS	0		CYSTRS	0	0	0	0
DAAD8	0			DAAD8	0	0	0	0		CYSabcpp	0		CYSabcpp	0	0	0	0
DADA	0			DADA	0	0	0	0		CYStex	0		CYStex	0	0	0	0
DADK	0			DADK	0	0	0	0		CYStpp	0		CYStpp	0	0	0	0
DAGK120	0			DAGK120	0	0	0	0		CYTBDpp	0		CYTBDpp	0	0	0	0
DAGK140	0			DAGK140	0	0	0	0		CYTCAA3pp	0		CYTCAA3pp	0	0	0	0
DAGK141	0			DAGK141	0	0	0	0		CYTCBB3pp	0		CYTCBB3pp	0	0	0	0
DAGK160	0			DAGK160	0	0	0	0		CYTDH	0		CYTDH	0	0	0	0
DAGK180	0			DAGK180	0	0	0	0		CYTK2	0		CYTK2	0	0	0	0
DAGK181	0			DAGK181	0	0	0	0		DAAD	0		DAAD	0	0	0	0
DAGLIPA160ex	0			DAGLIPA160ex	0	0	0	0		DAAD11	0		DAAD11	0	0	0	0
DAGLIPA180ex	0			DAGLIPA180ex	0	0	0	0		DAAD12	0		DAAD12	0	0	0	0
DAGLIPA181d9ex	0			DAGLIPA181d9ex	0	0	0	0		DAAD2	0		DAAD2	0	0	0	0
DAGLIPA182d9d12ex	0			DAGLIPA182d9d12ex	0	0	0	0		DAAD3	0		DAAD3	0	0	0	0
DALAALAD	0			DALAALAD	0	0	0	0		DAAD4	0		DAAD4	0	0	0	0
DALADALAD	0			DALADALAD	0	0	0	0		DAAD5	0		DAAD5	0	0	0	0
DALAGLYD	0			DALAGLYD	0	0	0	0		DAAD6	0		DAAD6	0	0	0	0
DALALEUD	0			DALALEUD	0	0	0	0		DAAD7	0		DAAD7	0	0	0	0
DALAabcpp	0			DALAabcpp	0	0	0	0		DAAD8	0		DAAD8	0	0	0	0
DALAtex	0			DALAtex	0	0	0	0		DADA	0		DADA	0	0	0	0
DAPAT	0			DAPAT	0	0	0	0		DADK	0		DADK	0	0	0	0
DAPabcpp	0			DAPabcpp	0	0	0	0		DAGK120	0		DAGK120	0	0	0	0
DAPtex	0			DAPtex	0	0	0	0		DAGK140	0		DAGK140	0	0	0	0
DARGabcpp	0			DARGabcpp	0	0	0	0		DAGK141	0		DAGK141	0	0	0	0
DARGtex	0			DARGtex	0	0	0	0		DAGK160	0		DAGK160	0	0	0	0
DASNabcpp	0			DASNabcpp	0	0	0	0		DAGK180	0		DAGK180	0	0	0	0
DASNtex	0			DASNtex	0	0	0	0		DAGK181	0		DAGK181	0	0	0	0
DASYN120	0			DASYN120	0	0	0	0		DAGLIPA160ex	0		DAGLIPA160ex	0	0	0	0
DASYN141	0			DASYN141	0	0	0	0		DAGLIPA180ex	0		DAGLIPA180ex	0	0	0	0
DATPHs	0			DATPHs	0	0	0	0		DAGLIPA181d9ex	0		DAGLIPA181d9ex	0	0	0	0
DCAtexi	0			DCAtexi	0	0	0	0		DAGLIPA182d9d12ex	0		DAGLIPA182d9d12ex	0	0	0	0
DCTPD	0			DCTPD	0	0	0	0		DALAALAD	0		DALAALAD	0	0	0	0
DCTPD2	0			DCTPD2	0	0	0	0		DALADALAD	0		DALADALAD	0	0	0	0
DDCAtexi	0			DDCAtexi	0	0	0	0		DALAGLYD	0		DALAGLYD	0	0	0	0
DDGLK	0			DDGLK	0	0	0	0		DALALEUD	0		DALALEUD	0	0	0	0
DESATPE160	0			DESATPE160	0	0	0	0		DALAabcpp	0		DALAabcpp	0	0	0	0
DESATPG160	0			DESATPG160	0	0	0	0		DALAtex	0		DALAtex	0	0	0	0
DGBUTNH	0			DGBUTNH	0	0	0	0		DAPAT	0		DAPAT	0	0	0	0
DGK1	0			DGK1	0	0	0	0		DAPabcpp	0		DAPabcpp	0	0	0	0
DGUDBUTNabcpp	0			DGUDBUTNabcpp	0	0	0	0		DAPtex	0		DAPtex	0	0	0	0
DGUDBUTNtex	0			DGUDBUTNtex	0	0	0	0		DARGabcpp	0		DARGabcpp	0	0	0	0
DH3MCHCDH	0			DH3MCHCDH	0	0	0	0		DARGtex	0		DARGtex	0	0	0	0
DH4MCHCDH	0			DH4MCHCDH	0	0	0	0		DASNabcpp	0		DASNabcpp	0	0	0	0
DHACOAH	0			DHACOAH	0	0	0	0		DASNtex	0		DASNtex	0	0	0	0
DHMPTRx	0			DHMPTRx	0	0	0	0		DASYN120	0		DASYN120	0	0	0	0
DHORDfum	0			DHORDfum	0	0	0	0		DASYN141	0		DASYN141	0	0	0	0
DHPM2	0			DHPM2	0	0	0	0		DATPHs	0		DATPHs	0	0	0	0
DHSKDH	0			DHSKDH	0	0	0	0		DCAtexi	0		DCAtexi	0	0	0	0
DKGLCNR3	0			DKGLCNR3	0	0	0	0		DCTPD	0		DCTPD	0	0	0	0
DLASNR	0			DLASNR	0	0	0	0		DCTPD2	0		DCTPD2	0	0	0	0
DLCYSR	0			DLCYSR	0	0	0	0		DDCAtexi	0		DDCAtexi	0	0	0	0
DLEUabcpp	0			DLEUabcpp	0	0	0	0		DDGLK	0		DDGLK	0	0	0	0
DLEUtex	0			DLEUtex	0	0	0	0		DESATPE160	0		DESATPE160	0	0	0	0
DLMETR	0			DLMETR	0	0	0	0		DESATPG160	0		DESATPG160	0	0	0	0
DLYSAD	0			DLYSAD	0	0	0	0		DGBUTNH	0		DGBUTNH	0	0	0	0
DLYSOXGAT	0			DLYSOXGAT	0	0	0	0		DGK1	0		DGK1	0	0	0	0
DLYSPYRAT	0			DLYSPYRAT	0	0	0	0		DGUDBUTNabcpp	0		DGUDBUTNabcpp	0	0	0	0
DLYSabcpp	0			DLYSabcpp	0	0	0	0		DGUDBUTNtex	0		DGUDBUTNtex	0	0	0	0
DLYStex	0			DLYStex	0	0	0	0		DH3MCHCDH	0		DH3MCHCDH	0	0	0	0
DMETtex	0			DMETtex	0	0	0	0		DH4MCHCDH	0		DH4MCHCDH	0	0	0	0
DMGDH2	0			DMGDH2	0	0	0	0		DHACOAH	0		DHACOAH	0	0	0	0
DMGLYBabcpp	0			DMGLYBabcpp	0	0	0	0		DHMPTRx	0		DHMPTRx	0	0	0	0
DMGLYtex	0			DMGLYtex	0	0	0	0		DHORDfum	0		DHORDfum	0	0	0	0
DMSO2abcpp	0			DMSO2abcpp	0	0	0	0		DHPM2	0		DHPM2	0	0	0	0
DMSO2tex	0			DMSO2tex	0	0	0	0		DKGLCNR3	0		DKGLCNR3	0	0	0	0
DM_C100aPHA	0			DM_C100aPHA	0	0	0	0		DLASNR	0		DLASNR	0	0	0	0
DM_C100pPHA	0			DM_C100pPHA	0	0	0	0		DLCYSR	0		DLCYSR	0	0	0	0
DM_C101PHA	0			DM_C101PHA	0	0	0	0		DLEUabcpp	0		DLEUabcpp	0	0	0	0
DM_C120aPHA	0			DM_C120aPHA	0	0	0	0		DLEUtex	0		DLEUtex	0	0	0	0
DM_C121aPHA	0			DM_C121aPHA	0	0	0	0		DLMETR	0		DLMETR	0	0	0	0
DM_C121d6PHA	0			DM_C121d6PHA	0	0	0	0		DLYSAD	0		DLYSAD	0	0	0	0
DM_C140aPHA	0			DM_C140aPHA	0	0	0	0		DLYSOXGAT	0		DLYSOXGAT	0	0	0	0
DM_C141aPHA	0			DM_C141aPHA	0	0	0	0		DLYSPYRAT	0		DLYSPYRAT	0	0	0	0
DM_C141d5PHA	0			DM_C141d5PHA	0	0	0	0		DLYSabcpp	0		DLYSabcpp	0	0	0	0
DM_C142PHA	0			DM_C142PHA	0	0	0	0		DLYStex	0		DLYStex	0	0	0	0
DM_C40aPHA	0			DM_C40aPHA	0	0	0	0		DMETtex	0		DMETtex	0	0	0	0
DM_C40atPHA	0			DM_C40atPHA	0	0	0	0		DMGDH2	0		DMGDH2	0	0	0	0
DM_C40pPHA	0			DM_C40pPHA	0	0	0	0		DMGLYBabcpp	0		DMGLYBabcpp	0	0	0	0
DM_C50aPHA	0			DM_C50aPHA	0	0	0	0		DMGLYtex	0		DMGLYtex	0	0	0	0
DM_C50pPHA	0			DM_C50pPHA	0	0	0	0		DMSO2abcpp	0		DMSO2abcpp	0	0	0	0
DM_C60aPHA	0			DM_C60aPHA	0	0	0	0		DMSO2tex	0		DMSO2tex	0	0	0	0
DM_C60atPHA	0			DM_C60atPHA	0	0	0	0		DM_C100aPHA	0		DM_C100aPHA	0	0	0	0
DM_C60pPHA	0			DM_C60pPHA	0	0	0	0		DM_C100pPHA	0		DM_C100pPHA	0	0	0	0
DM_C70aPHA	0			DM_C70aPHA	0	0	0	0		DM_C101PHA	0		DM_C101PHA	0	0	0	0
DM_C70pPHA	0			DM_C70pPHA	0	0	0	0		DM_C120aPHA	0		DM_C120aPHA	0	0	0	0
DM_C80aPHA	0			DM_C80aPHA	0	0	0	0		DM_C121aPHA	0		DM_C121aPHA	0	0	0	0
DM_C80pPHA	0			DM_C80pPHA	0	0	0	0		DM_C121d6PHA	0		DM_C121d6PHA	0	0	0	0
DM_C90aPHA	0			DM_C90aPHA	0	0	0	0		DM_C140aPHA	0		DM_C140aPHA	0	0	0	0
DM_C90pPHA	0			DM_C90pPHA	0	0	0	0		DM_C141aPHA	0		DM_C141aPHA	0	0	0	0
DM__acmum6p	0			DM__acmum6p	0	0	0	0		DM_C141d5PHA	0		DM_C141d5PHA	0	0	0	0
DM__ppi50	0			DM__ppi50	0	0	0	0		DM_C142PHA	0		DM_C142PHA	0	0	0	0
DM_acgam	0			DM_acgam	0	0	0	0		DM_C40aPHA	0		DM_C40aPHA	0	0	0	0
DNTAep	0			DNTAep	0	0	0	0		DM_C40atPHA	0		DM_C40atPHA	0	0	0	0
DOPAtex	0			DOPAtex	0	0	0	0		DM_C40pPHA	0		DM_C40pPHA	0	0	0	0
DOPAtpp	0			DOPAtpp	0	0	0	0		DM_C50aPHA	0		DM_C50aPHA	0	0	0	0
DOPDH	0			DOPDH	0	0	0	0		DM_C50pPHA	0		DM_C50pPHA	0	0	0	0
DORNabcpp	0			DORNabcpp	0	0	0	0		DM_C60aPHA	0		DM_C60aPHA	0	0	0	0
DORNtex	0			DORNtex	0	0	0	0		DM_C60atPHA	0		DM_C60atPHA	0	0	0	0
DPHEt2rpp	0			DPHEt2rpp	0	0	0	0		DM_C60pPHA	0		DM_C60pPHA	0	0	0	0
DPHEtex	0			DPHEtex	0	0	0	0		DM_C70aPHA	0		DM_C70aPHA	0	0	0	0
DPROabcpp	0			DPROabcpp	0	0	0	0		DM_C70pPHA	0		DM_C70pPHA	0	0	0	0
DPROtex	0			DPROtex	0	0	0	0		DM_C80aPHA	0		DM_C80aPHA	0	0	0	0
DSBAO1	0			DSBAO1	0	0	0	0		DM_C80pPHA	0		DM_C80pPHA	0	0	0	0
DSBCGT	0			DSBCGT	0	0	0	0		DM_C90aPHA	0		DM_C90aPHA	0	0	0	0
DSBDR	0			DSBDR	0	0	0	0		DM_C90pPHA	0		DM_C90pPHA	0	0	0	0
DSBGGT	0			DSBGGT	0	0	0	0		DM__acmum6p	0		DM__acmum6p	0	0	0	0
DSERt2pp	0			DSERt2pp	0	0	0	0		DM__ppi50	0		DM__ppi50	0	0	0	0
DSERtex	0			DSERtex	0	0	0	0		DM_acgam	0		DM_acgam	0	0	0	0
DTYRt2rpp	0			DTYRt2rpp	0	0	0	0		DNTAep	0		DNTAep	0	0	0	0
DTYRtex	0			DTYRtex	0	0	0	0		DOPAtex	0		DOPAtex	0	0	0	0
DURAD2	0			DURAD2	0	0	0	0		DOPAtpp	0		DOPAtpp	0	0	0	0
DUTPDP	0			DUTPDP	0	0	0	0		DORNabcpp	0		DORNabcpp	0	0	0	0
DVALabcpp	0			DVALabcpp	0	0	0	0		DORNtex	0		DORNtex	0	0	0	0
DVALtex	0			DVALtex	0	0	0	0		DPHEt2rpp	0		DPHEt2rpp	0	0	0	0
D_LACt2pp	0			D_LACt2pp	0	0	0	0		DPHEtex	0		DPHEtex	0	0	0	0
D_LACtex	0			D_LACtex	0	0	0	0		DPROabcpp	0		DPROabcpp	0	0	0	0
ECOAE	0			ECOAE	0	0	0	0		DPROtex	0		DPROtex	0	0	0	0
ECOAH1	0			ECOAH1	0	0	0	0		DSBAO1	0		DSBAO1	0	0	0	0
ECOAH12	0			ECOAH12	0	0	0	0		DSBCGT	0		DSBCGT	0	0	0	0
ECOAH14	0			ECOAH14	0	0	0	0		DSBDR	0		DSBDR	0	0	0	0
ECOAH15	0			ECOAH15	0	0	0	0		DSBGGT	0		DSBGGT	0	0	0	0
ECOAH16	0			ECOAH16	0	0	0	0		DSERt2pp	0		DSERt2pp	0	0	0	0
ECOAH17	0			ECOAH17	0	0	0	0		DSERtex	0		DSERtex	0	0	0	0
ECOAH18	0			ECOAH18	0	0	0	0		DTYRt2rpp	0		DTYRt2rpp	0	0	0	0
ECOAH19	0			ECOAH19	0	0	0	0		DTYRtex	0		DTYRtex	0	0	0	0
ECOAH2	0			ECOAH2	0	0	0	0		DURAD2	0		DURAD2	0	0	0	0
ECOAH20	0			ECOAH20	0	0	0	0		DUTPDP	0		DUTPDP	0	0	0	0
ECOAH21	0			ECOAH21	0	0	0	0		DVALabcpp	0		DVALabcpp	0	0	0	0
ECOAH22	0			ECOAH22	0	0	0	0		DVALtex	0		DVALtex	0	0	0	0
ECOAH23	0			ECOAH23	0	0	0	0		D_LACt2pp	0		D_LACt2pp	0	0	0	0
ECOAH24	0			ECOAH24	0	0	0	0		D_LACtex	0		D_LACtex	0	0	0	0
ECOAH25	0			ECOAH25	0	0	0	0		ECOAE	0		ECOAE	0	0	0	0
ECOAH26	0			ECOAH26	0	0	0	0		ECOAH1	0		ECOAH1	0	0	0	0
ECOAH27	0			ECOAH27	0	0	0	0		ECOAH12	0		ECOAH12	0	0	0	0
ECOAH28	0			ECOAH28	0	0	0	0		ECOAH14	0		ECOAH14	0	0	0	0
ECOAH29	0			ECOAH29	0	0	0	0		ECOAH15	0		ECOAH15	0	0	0	0
ECOAH3	0			ECOAH3	0	0	0	0		ECOAH16	0		ECOAH16	0	0	0	0
ECOAH30	0			ECOAH30	0	0	0	0		ECOAH17	0		ECOAH17	0	0	0	0
ECOAH31	0			ECOAH31	0	0	0	0		ECOAH18	0		ECOAH18	0	0	0	0
ECOAH32	0			ECOAH32	0	0	0	0		ECOAH19	0		ECOAH19	0	0	0	0
ECOAH33	0			ECOAH33	0	0	0	0		ECOAH2	0		ECOAH2	0	0	0	0
ECOAH34	0			ECOAH34	0	0	0	0		ECOAH20	0		ECOAH20	0	0	0	0
ECOAH35	0			ECOAH35	0	0	0	0		ECOAH21	0		ECOAH21	0	0	0	0
ECOAH36	0			ECOAH36	0	0	0	0		ECOAH22	0		ECOAH22	0	0	0	0
ECOAH37	0			ECOAH37	0	0	0	0		ECOAH23	0		ECOAH23	0	0	0	0
ECOAH38	0			ECOAH38	0	0	0	0		ECOAH24	0		ECOAH24	0	0	0	0
ECOAH4	0			ECOAH4	0	0	0	0		ECOAH25	0		ECOAH25	0	0	0	0
ECOAH5	0			ECOAH5	0	0	0	0		ECOAH26	0		ECOAH26	0	0	0	0
ECOAH6	0			ECOAH6	0	0	0	0		ECOAH27	0		ECOAH27	0	0	0	0
ECOAH7	0			ECOAH7	0	0	0	0		ECOAH28	0		ECOAH28	0	0	0	0
ECOAH8	0			ECOAH8	0	0	0	0		ECOAH29	0		ECOAH29	0	0	0	0
ECOAH9ir	0			ECOAH9ir	0	0	0	0		ECOAH3	0		ECOAH3	0	0	0	0
ECTOH	0			ECTOH	0	0	0	0		ECOAH30	0		ECOAH30	0	0	0	0
ECTOabcpp	0			ECTOabcpp	0	0	0	0		ECOAH31	0		ECOAH31	0	0	0	0
ECTOtex	0			ECTOtex	0	0	0	0		ECOAH32	0		ECOAH32	0	0	0	0
EDTXS5_kt	0			EDTXS5_kt	0	0	0	0		ECOAH33	0		ECOAH33	0	0	0	0
EDTXS6_kt	0			EDTXS6_kt	0	0	0	0		ECOAH34	0		ECOAH34	0	0	0	0
ETHAAL	0			ETHAAL	0	0	0	0		ECOAH35	0		ECOAH35	0	0	0	0
ETHAt2pp	0			ETHAt2pp	0	0	0	0		ECOAH36	0		ECOAH36	0	0	0	0
ETHAtex	0			ETHAtex	0	0	0	0		ECOAH37	0		ECOAH37	0	0	0	0
ETHSO3abcpp	0			ETHSO3abcpp	0	0	0	0		ECOAH38	0		ECOAH38	0	0	0	0
ETHSO3tex	0			ETHSO3tex	0	0	0	0		ECOAH4	0		ECOAH4	0	0	0	0
ETOHtex	0			ETOHtex	0	0	0	0		ECOAH5	0		ECOAH5	0	0	0	0
ETOHtrpp	0			ETOHtrpp	0	0	0	0		ECOAH6	0		ECOAH6	0	0	0	0
EX_12dgr160(e)	0			EX_12dgr160(e)	0	0	0	0		ECOAH7	0		ECOAH7	0	0	0	0
EX_12dgr180(e)	0			EX_12dgr180(e)	0	0	0	0		ECOAH8	0		ECOAH8	0	0	0	0
EX_13dampp(e)	0			EX_13dampp(e)	0	0	0	0		ECOAH9ir	0		ECOAH9ir	0	0	0	0
EX_15dap(e)	0			EX_15dap(e)	0	0	0	0		ECTOH	0		ECTOH	0	0	0	0
EX_1ag160(e)	0			EX_1ag160(e)	0	0	0	0		ECTOabcpp	0		ECTOabcpp	0	0	0	0
EX_1ag180(e)	0			EX_1ag180(e)	0	0	0	0		ECTOtex	0		ECTOtex	0	0	0	0
EX_1ag181d9(e)	0			EX_1ag181d9(e)	0	0	0	0		EDTXS5_kt	0		EDTXS5_kt	0	0	0	0
EX_1ag182d9d12(e)	0			EX_1ag182d9d12(e)	0	0	0	0		EDTXS6_kt	0		EDTXS6_kt	0	0	0	0
EX_25dkglcn(e)	0			EX_25dkglcn(e)	0	0	0	0		ETHAAL	0		ETHAAL	0	0	0	0
EX_26dap_M(e)	0			EX_26dap_M(e)	0	0	0	0		ETHAt2pp	0		ETHAt2pp	0	0	0	0
EX_2ameph(e)	0			EX_2ameph(e)	0	0	0	0		ETHAtex	0		ETHAtex	0	0	0	0
EX_2ddglcn(e)	0			EX_2ddglcn(e)	0	0	0	0		ETHSO3abcpp	0		ETHSO3abcpp	0	0	0	0
EX_2dhglcn(e)	0			EX_2dhglcn(e)	0	0	0	0		ETHSO3tex	0		ETHSO3tex	0	0	0	0
EX_2m35mdntha(e)	0			EX_2m35mdntha(e)	0	0	0	0		ETOHtex	0		ETOHtex	0	0	0	0
EX_34dhbz(e)	0			EX_34dhbz(e)	0	0	0	0		ETOHtrpp	0		ETOHtrpp	0	0	0	0
EX_34dhcinm(e)	0			EX_34dhcinm(e)	0	0	0	0		EX_12dgr160(e)	0		EX_12dgr160(e)	0	0	0	0
EX_34dhphe(e)	0			EX_34dhphe(e)	0	0	0	0		EX_12dgr180(e)	0		EX_12dgr180(e)	0	0	0	0
EX_35dnta(e)	0			EX_35dnta(e)	0	0	0	0		EX_13dampp(e)	0		EX_13dampp(e)	0	0	0	0
EX_3h4atb(e)	0			EX_3h4atb(e)	0	0	0	0		EX_15dap(e)	0		EX_15dap(e)	0	0	0	0
EX_3mb(e)	0			EX_3mb(e)	0	0	0	0		EX_1ag160(e)	0		EX_1ag160(e)	0	0	0	0
EX_3oxoadp(e)	0			EX_3oxoadp(e)	0	0	0	0		EX_1ag180(e)	0		EX_1ag180(e)	0	0	0	0
EX_4abut(e)	0			EX_4abut(e)	0	0	0	0		EX_1ag181d9(e)	0		EX_1ag181d9(e)	0	0	0	0
EX_4hbz(e)	0			EX_4hbz(e)	0	0	0	0		EX_1ag182d9d12(e)	0		EX_1ag182d9d12(e)	0	0	0	0
EX_4hpro_DC(e)	0			EX_4hpro_DC(e)	0	0	0	0		EX_25dkglcn(e)	0		EX_25dkglcn(e)	0	0	0	0
EX_4hpro_LT(e)	0			EX_4hpro_LT(e)	0	0	0	0		EX_26dap_M(e)	0		EX_26dap_M(e)	0	0	0	0
EX_5aptn(e)	0			EX_5aptn(e)	0	0	0	0		EX_2ameph(e)	0		EX_2ameph(e)	0	0	0	0
EX_5mcsn(e)	0			EX_5mcsn(e)	0	0	0	0		EX_2ddglcn(e)	0		EX_2ddglcn(e)	0	0	0	0
EX_5oxpro(e)	0			EX_5oxpro(e)	0	0	0	0		EX_2dhglcn(e)	0		EX_2dhglcn(e)	0	0	0	0
EX_6atha(e)	0			EX_6atha(e)	0	0	0	0		EX_2m35mdntha(e)	0		EX_2m35mdntha(e)	0	0	0	0
EX_6hnac(e)	0			EX_6hnac(e)	0	0	0	0		EX_34dhbz(e)	0		EX_34dhbz(e)	0	0	0	0
EX_D_met(e)	0			EX_D_met(e)	0	0	0	0		EX_34dhcinm(e)	0		EX_34dhcinm(e)	0	0	0	0
EX_LalaLglu(e)	0			EX_LalaLglu(e)	0	0	0	0		EX_34dhphe(e)	0		EX_34dhphe(e)	0	0	0	0
EX_Ncbmpts(e)	0			EX_Ncbmpts(e)	0	0	0	0		EX_35dnta(e)	0		EX_35dnta(e)	0	0	0	0
EX_R3hdec4e(e)	0			EX_R3hdec4e(e)	0	0	0	0		EX_3h4atb(e)	0		EX_3h4atb(e)	0	0	0	0
EX_R_3h4atba(e)	0			EX_R_3h4atba(e)	0	0	0	0		EX_3mb(e)	0		EX_3mb(e)	0	0	0	0
EX_R_3h6atha(e)	0			EX_R_3h6atha(e)	0	0	0	0		EX_3oxoadp(e)	0		EX_3oxoadp(e)	0	0	0	0
EX_R_3hcmrs7e(e)	0			EX_R_3hcmrs7e(e)	0	0	0	0		EX_4abut(e)	0		EX_4abut(e)	0	0	0	0
EX_R_3hdcaa(e)	0			EX_R_3hdcaa(e)	0	0	0	0		EX_4hbz(e)	0		EX_4hbz(e)	0	0	0	0
EX_R_3hdd5ea(e)	0			EX_R_3hdd5ea(e)	0	0	0	0		EX_4hpro_DC(e)	0		EX_4hpro_DC(e)	0	0	0	0
EX_R_3hdd6e(e)	0			EX_R_3hdd6e(e)	0	0	0	0		EX_4hpro_LT(e)	0		EX_4hpro_LT(e)	0	0	0	0
EX_R_3hdda(e)	0			EX_R_3hdda(e)	0	0	0	0		EX_5aptn(e)	0		EX_5aptn(e)	0	0	0	0
EX_R_3hhdca(e)	0			EX_R_3hhdca(e)	0	0	0	0		EX_5mcsn(e)	0		EX_5mcsn(e)	0	0	0	0
EX_R_3hhpa(e)	0			EX_R_3hhpa(e)	0	0	0	0		EX_5oxpro(e)	0		EX_5oxpro(e)	0	0	0	0
EX_R_3hhxa(e)	0			EX_R_3hhxa(e)	0	0	0	0		EX_6atha(e)	0		EX_6atha(e)	0	0	0	0
EX_R_3hnonaa(e)	0			EX_R_3hnonaa(e)	0	0	0	0		EX_6hnac(e)	0		EX_6hnac(e)	0	0	0	0
EX_R_3hocta(e)	0			EX_R_3hocta(e)	0	0	0	0		EX_D_met(e)	0		EX_D_met(e)	0	0	0	0
EX_R_3hpba(e)	0			EX_R_3hpba(e)	0	0	0	0		EX_LalaLglu(e)	0		EX_LalaLglu(e)	0	0	0	0
EX_R_3hpdeca(e)	0			EX_R_3hpdeca(e)	0	0	0	0		EX_Ncbmpts(e)	0		EX_Ncbmpts(e)	0	0	0	0
EX_R_3hphpa(e)	0			EX_R_3hphpa(e)	0	0	0	0		EX_R3hdec4e(e)	0		EX_R3hdec4e(e)	0	0	0	0
EX_R_3hphxa(e)	0			EX_R_3hphxa(e)	0	0	0	0		EX_R_3h4atba(e)	0		EX_R_3h4atba(e)	0	0	0	0
EX_R_3hpnona(e)	0			EX_R_3hpnona(e)	0	0	0	0		EX_R_3h6atha(e)	0		EX_R_3h6atha(e)	0	0	0	0
EX_R_3hpocta(e)	0			EX_R_3hpocta(e)	0	0	0	0		EX_R_3hcmrs7e(e)	0		EX_R_3hcmrs7e(e)	0	0	0	0
EX_R_3hppta(e)	0			EX_R_3hppta(e)	0	0	0	0		EX_R_3hdcaa(e)	0		EX_R_3hdcaa(e)	0	0	0	0
EX_R_3hpt(e)	0			EX_R_3hpt(e)	0	0	0	0		EX_R_3hdd5ea(e)	0		EX_R_3hdd5ea(e)	0	0	0	0
EX_R_3htd58e(e)	0			EX_R_3htd58e(e)	0	0	0	0		EX_R_3hdd6e(e)	0		EX_R_3hdd6e(e)	0	0	0	0
EX_R_3htd5e(e)	0			EX_R_3htd5e(e)	0	0	0	0		EX_R_3hdda(e)	0		EX_R_3hdda(e)	0	0	0	0
EX_R_3httdca(e)	0			EX_R_3httdca(e)	0	0	0	0		EX_R_3hhdca(e)	0		EX_R_3hhdca(e)	0	0	0	0
EX_T4hcinnm(e)	0			EX_T4hcinnm(e)	0	0	0	0		EX_R_3hhpa(e)	0		EX_R_3hhpa(e)	0	0	0	0
EX_ac(e)	0			EX_ac(e)	0	0	0	0		EX_R_3hhxa(e)	0		EX_R_3hhxa(e)	0	0	0	0
EX_acac(e)	0			EX_acac(e)	0	0	0	0		EX_R_3hnonaa(e)	0		EX_R_3hnonaa(e)	0	0	0	0
EX_acald(e)	0			EX_acald(e)	0	0	0	0		EX_R_3hocta(e)	0		EX_R_3hocta(e)	0	0	0	0
EX_acon_C(e)	0			EX_acon_C(e)	0	0	0	0		EX_R_3hpba(e)	0		EX_R_3hpba(e)	0	0	0	0
EX_acser(e)	0			EX_acser(e)	0	0	0	0		EX_R_3hpdeca(e)	0		EX_R_3hpdeca(e)	0	0	0	0
EX_actn_R(e)	0			EX_actn_R(e)	0	0	0	0		EX_R_3hphpa(e)	0		EX_R_3hphpa(e)	0	0	0	0
EX_ade(e)	0			EX_ade(e)	0	0	0	0		EX_R_3hphxa(e)	0		EX_R_3hphxa(e)	0	0	0	0
EX_adn(e)	0			EX_adn(e)	0	0	0	0		EX_R_3hpnona(e)	0		EX_R_3hpnona(e)	0	0	0	0
EX_adocbl(e)	0			EX_adocbl(e)	0	0	0	0		EX_R_3hpocta(e)	0		EX_R_3hpocta(e)	0	0	0	0
EX_ag(e)	0			EX_ag(e)	0	0	0	0		EX_R_3hppta(e)	0		EX_R_3hppta(e)	0	0	0	0
EX_agm(e)	0			EX_agm(e)	0	0	0	0		EX_R_3hpt(e)	0		EX_R_3hpt(e)	0	0	0	0
EX_akg(e)	0			EX_akg(e)	0	0	0	0		EX_R_3htd58e(e)	0		EX_R_3htd58e(e)	0	0	0	0
EX_ala_B(e)	0			EX_ala_B(e)	0	0	0	0		EX_R_3htd5e(e)	0		EX_R_3htd5e(e)	0	0	0	0
EX_ala_D(e)	0			EX_ala_D(e)	0	0	0	0		EX_R_3httdca(e)	0		EX_R_3httdca(e)	0	0	0	0
EX_ala_L(e)	0			EX_ala_L(e)	0	0	0	0		EX_T4hcinnm(e)	0		EX_T4hcinnm(e)	0	0	0	0
EX_alaala(e)	0			EX_alaala(e)	0	0	0	0		EX_ac(e)	0		EX_ac(e)	0	0	0	0
EX_alahis(e)	0			EX_alahis(e)	0	0	0	0		EX_acac(e)	0		EX_acac(e)	0	0	0	0
EX_alaleu(e)	0			EX_alaleu(e)	0	0	0	0		EX_acald(e)	0		EX_acald(e)	0	0	0	0
EX_alathr(e)	0			EX_alathr(e)	0	0	0	0		EX_acon_C(e)	0		EX_acon_C(e)	0	0	0	0
EX_alatrp(e)	0			EX_alatrp(e)	0	0	0	0		EX_acser(e)	0		EX_acser(e)	0	0	0	0
EX_algac_MG_14_(e)	0			EX_algac_MG_14_(e)	0	0	0	0		EX_actn_R(e)	0		EX_actn_R(e)	0	0	0	0
EX_algac_MG_23_(e)	0			EX_algac_MG_23_(e)	0	0	0	0		EX_ade(e)	0		EX_ade(e)	0	0	0	0
EX_algac_MG_32_(e)	0			EX_algac_MG_32_(e)	0	0	0	0		EX_adn(e)	0		EX_adn(e)	0	0	0	0
EX_algac_MG_41_(e)	0			EX_algac_MG_41_(e)	0	0	0	0		EX_adocbl(e)	0		EX_adocbl(e)	0	0	0	0
EX_algac_M_(e)	0			EX_algac_M_(e)	0	0	0	0		EX_ag(e)	0		EX_ag(e)	0	0	0	0
EX_alltn(e)	0			EX_alltn(e)	0	0	0	0		EX_agm(e)	0		EX_agm(e)	0	0	0	0
EX_apc(e)	0			EX_apc(e)	0	0	0	0		EX_akg(e)	0		EX_akg(e)	0	0	0	0
EX_arbtn(e)	0			EX_arbtn(e)	0	0	0	0		EX_ala_B(e)	0		EX_ala_B(e)	0	0	0	0
EX_arbtn_fe3(e)	0			EX_arbtn_fe3(e)	0	0	0	0		EX_ala_D(e)	0		EX_ala_D(e)	0	0	0	0
EX_arg_D(e)	0			EX_arg_D(e)	0	0	0	0		EX_ala_L(e)	0		EX_ala_L(e)	0	0	0	0
EX_arg_L(e)	0			EX_arg_L(e)	0	0	0	0		EX_alaala(e)	0		EX_alaala(e)	0	0	0	0
EX_asn_D(e)	0			EX_asn_D(e)	0	0	0	0		EX_alahis(e)	0		EX_alahis(e)	0	0	0	0
EX_asn_L(e)	0			EX_asn_L(e)	0	0	0	0		EX_alaleu(e)	0		EX_alaleu(e)	0	0	0	0
EX_aso3(e)	0			EX_aso3(e)	0	0	0	0		EX_alathr(e)	0		EX_alathr(e)	0	0	0	0
EX_aso4(e)	0			EX_aso4(e)	0	0	0	0		EX_alatrp(e)	0		EX_alatrp(e)	0	0	0	0
EX_asp_L(e)	0			EX_asp_L(e)	0	0	0	0		EX_algac_MG_14_(e)	0		EX_algac_MG_14_(e)	0	0	0	0
EX_balaala(e)	0			EX_balaala(e)	0	0	0	0		EX_algac_MG_23_(e)	0		EX_algac_MG_23_(e)	0	0	0	0
EX_balabala(e)	0			EX_balabala(e)	0	0	0	0		EX_algac_MG_32_(e)	0		EX_algac_MG_32_(e)	0	0	0	0
EX_balagly(e)	0			EX_balagly(e)	0	0	0	0		EX_algac_MG_41_(e)	0		EX_algac_MG_41_(e)	0	0	0	0
EX_balaleu(e)	0			EX_balaleu(e)	0	0	0	0		EX_algac_M_(e)	0		EX_algac_M_(e)	0	0	0	0
EX_balamd(e)	0			EX_balamd(e)	0	0	0	0		EX_alltn(e)	0		EX_alltn(e)	0	0	0	0
EX_bhb(e)	0			EX_bhb(e)	0	0	0	0		EX_apc(e)	0		EX_apc(e)	0	0	0	0
EX_biliverd(e)	0			EX_biliverd(e)	0	0	0	0		EX_arbtn(e)	0		EX_arbtn(e)	0	0	0	0
EX_btd_RR(e)	0			EX_btd_RR(e)	0	0	0	0		EX_arbtn_fe3(e)	0		EX_arbtn_fe3(e)	0	0	0	0
EX_btn(e)	0			EX_btn(e)	0	0	0	0		EX_arg_D(e)	0		EX_arg_D(e)	0	0	0	0
EX_butso3(e)	0			EX_butso3(e)	0	0	0	0		EX_arg_L(e)	0		EX_arg_L(e)	0	0	0	0
EX_bz(e)	0			EX_bz(e)	0	0	0	0		EX_asn_D(e)	0		EX_asn_D(e)	0	0	0	0
EX_carn(e)	0			EX_carn(e)	0	0	0	0		EX_asn_L(e)	0		EX_asn_L(e)	0	0	0	0
EX_catechol(e)	0			EX_catechol(e)	0	0	0	0		EX_aso3(e)	0		EX_aso3(e)	0	0	0	0
EX_cbi(e)	0			EX_cbi(e)	0	0	0	0		EX_aso4(e)	0		EX_aso4(e)	0	0	0	0
EX_cbl1(e)	0			EX_cbl1(e)	0	0	0	0		EX_asp_L(e)	0		EX_asp_L(e)	0	0	0	0
EX_cd2(e)	0			EX_cd2(e)	0	0	0	0		EX_balaala(e)	0		EX_balaala(e)	0	0	0	0
EX_cell4(e)	0			EX_cell4(e)	0	0	0	0		EX_balabala(e)	0		EX_balabala(e)	0	0	0	0
EX_cgly(e)	0			EX_cgly(e)	0	0	0	0		EX_balagly(e)	0		EX_balagly(e)	0	0	0	0
EX_chol(e)	0			EX_chol(e)	0	0	0	0		EX_balaleu(e)	0		EX_balaleu(e)	0	0	0	0
EX_chols(e)	0			EX_chols(e)	0	0	0	0		EX_balamd(e)	0		EX_balamd(e)	0	0	0	0
EX_chor(e)	0			EX_chor(e)	0	0	0	0		EX_bhb(e)	0		EX_bhb(e)	0	0	0	0
EX_cinnm(e)	0			EX_cinnm(e)	0	0	0	0		EX_biliverd(e)	0		EX_biliverd(e)	0	0	0	0
EX_cit(e)	0			EX_cit(e)	0	0	0	0		EX_btd_RR(e)	0		EX_btd_RR(e)	0	0	0	0
EX_cm(e)	0			EX_cm(e)	0	0	0	0		EX_btn(e)	0		EX_btn(e)	0	0	0	0
EX_cmcbtt(e)	0			EX_cmcbtt(e)	0	0	0	0		EX_butso3(e)	0		EX_butso3(e)	0	0	0	0
EX_co(e)	0			EX_co(e)	0	0	0	0		EX_bz(e)	0		EX_bz(e)	0	0	0	0
EX_confrl(e)	0			EX_confrl(e)	0	0	0	0		EX_carn(e)	0		EX_carn(e)	0	0	0	0
EX_creat(e)	0			EX_creat(e)	0	0	0	0		EX_catechol(e)	0		EX_catechol(e)	0	0	0	0
EX_crn(e)	0			EX_crn(e)	0	0	0	0		EX_cbi(e)	0		EX_cbi(e)	0	0	0	0
EX_cro2(e)	0			EX_cro2(e)	0	0	0	0		EX_cbl1(e)	0		EX_cbl1(e)	0	0	0	0
EX_cro4(e)	0			EX_cro4(e)	0	0	0	0		EX_cd2(e)	0		EX_cd2(e)	0	0	0	0
EX_crtn(e)	0			EX_crtn(e)	0	0	0	0		EX_cell4(e)	0		EX_cell4(e)	0	0	0	0
EX_csn(e)	0			EX_csn(e)	0	0	0	0		EX_cgly(e)	0		EX_cgly(e)	0	0	0	0
EX_cu(e)	0			EX_cu(e)	0	0	0	0		EX_chol(e)	0		EX_chol(e)	0	0	0	0
EX_cyan(e)	0			EX_cyan(e)	0	0	0	0		EX_chols(e)	0		EX_chols(e)	0	0	0	0
EX_cys_D(e)	0			EX_cys_D(e)	0	0	0	0		EX_chor(e)	0		EX_chor(e)	0	0	0	0
EX_cys_L(e)	0			EX_cys_L(e)	0	0	0	0		EX_cinnm(e)	0		EX_cinnm(e)	0	0	0	0
EX_dag181d9(e)	0			EX_dag181d9(e)	0	0	0	0		EX_cm(e)	0		EX_cm(e)	0	0	0	0
EX_dag182d9d12(e)	0			EX_dag182d9d12(e)	0	0	0	0		EX_cmcbtt(e)	0		EX_cmcbtt(e)	0	0	0	0
EX_dca(e)	0			EX_dca(e)	0	0	0	0		EX_co(e)	0		EX_co(e)	0	0	0	0
EX_ddca(e)	0			EX_ddca(e)	0	0	0	0		EX_confrl(e)	0		EX_confrl(e)	0	0	0	0
EX_dgudbutn(e)	0			EX_dgudbutn(e)	0	0	0	0		EX_creat(e)	0		EX_creat(e)	0	0	0	0
EX_dmanur(e)	0			EX_dmanur(e)	0	0	0	0		EX_crn(e)	0		EX_crn(e)	0	0	0	0
EX_dmgly(e)	0			EX_dmgly(e)	0	0	0	0		EX_cro2(e)	0		EX_cro2(e)	0	0	0	0
EX_dmso2(e)	0			EX_dmso2(e)	0	0	0	0		EX_cro4(e)	0		EX_cro4(e)	0	0	0	0
EX_dopa(e)	0			EX_dopa(e)	0	0	0	0		EX_crtn(e)	0		EX_crtn(e)	0	0	0	0
EX_ecto_L(e)	0			EX_ecto_L(e)	0	0	0	0		EX_csn(e)	0		EX_csn(e)	0	0	0	0
EX_enter(e)	0			EX_enter(e)	0	0	0	0		EX_cu(e)	0		EX_cu(e)	0	0	0	0
EX_etha(e)	0			EX_etha(e)	0	0	0	0		EX_cyan(e)	0		EX_cyan(e)	0	0	0	0
EX_ethso3(e)	0			EX_ethso3(e)	0	0	0	0		EX_cys_D(e)	0		EX_cys_D(e)	0	0	0	0
EX_etoh(e)	0			EX_etoh(e)	0	0	0	0		EX_cys_L(e)	0		EX_cys_L(e)	0	0	0	0
EX_fald(e)	0			EX_fald(e)	0	0	0	0		EX_dag181d9(e)	0		EX_dag181d9(e)	0	0	0	0
EX_fcmcbtt(e)	0			EX_fcmcbtt(e)	0	0	0	0		EX_dag182d9d12(e)	0		EX_dag182d9d12(e)	0	0	0	0
EX_fe3(e)	0			EX_fe3(e)	0	0	0	0		EX_dca(e)	0		EX_dca(e)	0	0	0	0
EX_fe3dcit(e)	0			EX_fe3dcit(e)	0	0	0	0		EX_ddca(e)	0		EX_ddca(e)	0	0	0	0
EX_fe3mcbtt(e)	0			EX_fe3mcbtt(e)	0	0	0	0		EX_dgudbutn(e)	0		EX_dgudbutn(e)	0	0	0	0
EX_fe3pyovd(e)	0			EX_fe3pyovd(e)	0	0	0	0		EX_dmanur(e)	0		EX_dmanur(e)	0	0	0	0
EX_fe3pyovd_kt(e)	0			EX_fe3pyovd_kt(e)	0	0	0	0		EX_dmgly(e)	0		EX_dmgly(e)	0	0	0	0
EX_fecrm(e)	0			EX_fecrm(e)	0	0	0	0		EX_dmso2(e)	0		EX_dmso2(e)	0	0	0	0
EX_fecrm_un(e)	0			EX_fecrm_un(e)	0	0	0	0		EX_dopa(e)	0		EX_dopa(e)	0	0	0	0
EX_feenter(e)	0			EX_feenter(e)	0	0	0	0		EX_ecto_L(e)	0		EX_ecto_L(e)	0	0	0	0
EX_feoxam(e)	0			EX_feoxam(e)	0	0	0	0		EX_enter(e)	0		EX_enter(e)	0	0	0	0
EX_feoxam_un(e)	0			EX_feoxam_un(e)	0	0	0	0		EX_etha(e)	0		EX_etha(e)	0	0	0	0
EX_fer(e)	0			EX_fer(e)	0	0	0	0		EX_ethso3(e)	0		EX_ethso3(e)	0	0	0	0
EX_for(e)	0			EX_for(e)	0	0	0	0		EX_etoh(e)	0		EX_etoh(e)	0	0	0	0
EX_fru(e)	0			EX_fru(e)	0	0	0	0		EX_fald(e)	0		EX_fald(e)	0	0	0	0
EX_fum(e)	0			EX_fum(e)	0	0	0	0		EX_fcmcbtt(e)	0		EX_fcmcbtt(e)	0	0	0	0
EX_ga(e)	0			EX_ga(e)	0	0	0	0		EX_fe3(e)	0		EX_fe3(e)	0	0	0	0
EX_galct_D(e)	0			EX_galct_D(e)	0	0	0	0		EX_fe3dcit(e)	0		EX_fe3dcit(e)	0	0	0	0
EX_galur(e)	0			EX_galur(e)	0	0	0	0		EX_fe3mcbtt(e)	0		EX_fe3mcbtt(e)	0	0	0	0
EX_glcn(e)	0			EX_glcn(e)	0	0	0	0		EX_fe3pyovd(e)	0		EX_fe3pyovd(e)	0	0	0	0
EX_glcr(e)	0			EX_glcr(e)	0	0	0	0		EX_fe3pyovd_kt(e)	0		EX_fe3pyovd_kt(e)	0	0	0	0
EX_glcur(e)	0			EX_glcur(e)	0	0	0	0		EX_fecrm(e)	0		EX_fecrm(e)	0	0	0	0
EX_gln_L(e)	0			EX_gln_L(e)	0	0	0	0		EX_fecrm_un(e)	0		EX_fecrm_un(e)	0	0	0	0
EX_glu_L(e)	0			EX_glu_L(e)	0	0	0	0		EX_feenter(e)	0		EX_feenter(e)	0	0	0	0
EX_glutar(e)	0			EX_glutar(e)	0	0	0	0		EX_feoxam(e)	0		EX_feoxam(e)	0	0	0	0
EX_gly(e)	0			EX_gly(e)	0	0	0	0		EX_feoxam_un(e)	0		EX_feoxam_un(e)	0	0	0	0
EX_glyald(e)	0			EX_glyald(e)	0	0	0	0		EX_fer(e)	0		EX_fer(e)	0	0	0	0
EX_glyb(e)	0			EX_glyb(e)	0	0	0	0		EX_for(e)	0		EX_for(e)	0	0	0	0
EX_glyc_R(e)	0			EX_glyc_R(e)	0	0	0	0		EX_fru(e)	0		EX_fru(e)	0	0	0	0
EX_glyclt(e)	0			EX_glyclt(e)	0	0	0	0		EX_fum(e)	0		EX_fum(e)	0	0	0	0
EX_glycol(e)	0			EX_glycol(e)	0	0	0	0		EX_ga(e)	0		EX_ga(e)	0	0	0	0
EX_glygln(e)	0			EX_glygln(e)	0	0	0	0		EX_galct_D(e)	0		EX_galct_D(e)	0	0	0	0
EX_glyglu(e)	0			EX_glyglu(e)	0	0	0	0		EX_galur(e)	0		EX_galur(e)	0	0	0	0
EX_glygly(e)	0			EX_glygly(e)	0	0	0	0		EX_glcn(e)	0		EX_glcn(e)	0	0	0	0
EX_glymet(e)	0			EX_glymet(e)	0	0	0	0		EX_glcr(e)	0		EX_glcr(e)	0	0	0	0
EX_glyphe(e)	0			EX_glyphe(e)	0	0	0	0		EX_glcur(e)	0		EX_glcur(e)	0	0	0	0
EX_glyser(e)	0			EX_glyser(e)	0	0	0	0		EX_gln_L(e)	0		EX_gln_L(e)	0	0	0	0
EX_gua(e)	0			EX_gua(e)	0	0	0	0		EX_glu_L(e)	0		EX_glu_L(e)	0	0	0	0
EX_gudac(e)	0			EX_gudac(e)	0	0	0	0		EX_glutar(e)	0		EX_glutar(e)	0	0	0	0
EX_gudptn(e)	0			EX_gudptn(e)	0	0	0	0		EX_gly(e)	0		EX_gly(e)	0	0	0	0
EX_h2o2(e)	0			EX_h2o2(e)	0	0	0	0		EX_glyald(e)	0		EX_glyald(e)	0	0	0	0
EX_h2s(e)	0			EX_h2s(e)	0	0	0	0		EX_glyb(e)	0		EX_glyb(e)	0	0	0	0
EX_hco3(e)	0			EX_hco3(e)	0	0	0	0		EX_glyc_R(e)	0		EX_glyc_R(e)	0	0	0	0
EX_hcyst_L(e)	0			EX_hcyst_L(e)	0	0	0	0		EX_glyc(e)	0		EX_glyc(e)	0	0	0	0
EX_hdca(e)	0			EX_hdca(e)	0	0	0	0		EX_glyclt(e)	0		EX_glyclt(e)	0	0	0	0
EX_hdcea(e)	0			EX_hdcea(e)	0	0	0	0		EX_glycol(e)	0		EX_glycol(e)	0	0	0	0
EX_hg2(e)	0			EX_hg2(e)	0	0	0	0		EX_glygln(e)	0		EX_glygln(e)	0	0	0	0
EX_hgentis(e)	0			EX_hgentis(e)	0	0	0	0		EX_glyglu(e)	0		EX_glyglu(e)	0	0	0	0
EX_his_L(e)	0			EX_his_L(e)	0	0	0	0		EX_glygly(e)	0		EX_glygly(e)	0	0	0	0
EX_hisgly(e)	0			EX_hisgly(e)	0	0	0	0		EX_glymet(e)	0		EX_glymet(e)	0	0	0	0
EX_hishis(e)	0			EX_hishis(e)	0	0	0	0		EX_glyphe(e)	0		EX_glyphe(e)	0	0	0	0
EX_hom_L(e)	0			EX_hom_L(e)	0	0	0	0		EX_glyser(e)	0		EX_glyser(e)	0	0	0	0
EX_hpa(e)	0			EX_hpa(e)	0	0	0	0		EX_gua(e)	0		EX_gua(e)	0	0	0	0
EX_hxa(e)	0			EX_hxa(e)	0	0	0	0		EX_gudac(e)	0		EX_gudac(e)	0	0	0	0
EX_hxan(e)	0			EX_hxan(e)	0	0	0	0		EX_gudptn(e)	0		EX_gudptn(e)	0	0	0	0
EX_icit(e)	0			EX_icit(e)	0	0	0	0		EX_h2o2(e)	0		EX_h2o2(e)	0	0	0	0
EX_ile_L(e)	0			EX_ile_L(e)	0	0	0	0		EX_h2s(e)	0		EX_h2s(e)	0	0	0	0
EX_ind3ac(e)	0			EX_ind3ac(e)	0	0	0	0		EX_hco3(e)	0		EX_hco3(e)	0	0	0	0
EX_indole(e)	0			EX_indole(e)	0	0	0	0		EX_hcyst_L(e)	0		EX_hcyst_L(e)	0	0	0	0
EX_ins(e)	0			EX_ins(e)	0	0	0	0		EX_hdca(e)	0		EX_hdca(e)	0	0	0	0
EX_isetac(e)	0			EX_isetac(e)	0	0	0	0		EX_hdcea(e)	0		EX_hdcea(e)	0	0	0	0
EX_lac_D(e)	0			EX_lac_D(e)	0	0	0	0		EX_hg2(e)	0		EX_hg2(e)	0	0	0	0
EX_lac_L(e)	0			EX_lac_L(e)	0	0	0	0		EX_hgentis(e)	0		EX_hgentis(e)	0	0	0	0
EX_leu_D(e)	0			EX_leu_D(e)	0	0	0	0		EX_his_L(e)	0		EX_his_L(e)	0	0	0	0
EX_leu_L(e)	0			EX_leu_L(e)	0	0	0	0		EX_hisgly(e)	0		EX_hisgly(e)	0	0	0	0
EX_leuleu(e)	0			EX_leuleu(e)	0	0	0	0		EX_hishis(e)	0		EX_hishis(e)	0	0	0	0
EX_lnlc(e)	0			EX_lnlc(e)	0	0	0	0		EX_hom_L(e)	0		EX_hom_L(e)	0	0	0	0
EX_lpspput(e)	0			EX_lpspput(e)	0	0	0	0		EX_hpa(e)	0		EX_hpa(e)	0	0	0	0
EX_lys_D(e)	0			EX_lys_D(e)	0	0	0	0		EX_hxa(e)	0		EX_hxa(e)	0	0	0	0
EX_lys_L(e)	0			EX_lys_L(e)	0	0	0	0		EX_hxan(e)	0		EX_hxan(e)	0	0	0	0
EX_m_xyl(e)	0			EX_m_xyl(e)	0	0	0	0		EX_icit(e)	0		EX_icit(e)	0	0	0	0
EX_mal_D(e)	0			EX_mal_D(e)	0	0	0	0		EX_ile_L(e)	0		EX_ile_L(e)	0	0	0	0
EX_mal_L(e)	0			EX_mal_L(e)	0	0	0	0		EX_ind3ac(e)	0		EX_ind3ac(e)	0	0	0	0
EX_man(e)	0			EX_man(e)	0	0	0	0		EX_indole(e)	0		EX_indole(e)	0	0	0	0
EX_manur(e)	0			EX_manur(e)	0	0	0	0		EX_ins(e)	0		EX_ins(e)	0	0	0	0
EX_mcbtt(e)	0			EX_mcbtt(e)	0	0	0	0		EX_isetac(e)	0		EX_isetac(e)	0	0	0	0
EX_meoh(e)	0			EX_meoh(e)	0	0	0	0		EX_lac_D(e)	0		EX_lac_D(e)	0	0	0	0
EX_met_L(e)	0			EX_met_L(e)	0	0	0	0		EX_lac_L(e)	0		EX_lac_L(e)	0	0	0	0
EX_mmet(e)	0			EX_mmet(e)	0	0	0	0		EX_leu_D(e)	0		EX_leu_D(e)	0	0	0	0
EX_mso3(e)	0			EX_mso3(e)	0	0	0	0		EX_leu_L(e)	0		EX_leu_L(e)	0	0	0	0
EX_nac(e)	0			EX_nac(e)	0	0	0	0		EX_leuleu(e)	0		EX_leuleu(e)	0	0	0	0
EX_no2(e)	0			EX_no2(e)	0	0	0	0		EX_lnlc(e)	0		EX_lnlc(e)	0	0	0	0
EX_no3(e)	0			EX_no3(e)	0	0	0	0		EX_lpspput(e)	0		EX_lpspput(e)	0	0	0	0
EX_no(e)	0			EX_no(e)	0	0	0	0		EX_lys_D(e)	0		EX_lys_D(e)	0	0	0	0
EX_nona(e)	0			EX_nona(e)	0	0	0	0		EX_lys_L(e)	0		EX_lys_L(e)	0	0	0	0
EX_o_xyl(e)	0			EX_o_xyl(e)	0	0	0	0		EX_m_xyl(e)	0		EX_m_xyl(e)	0	0	0	0
EX_oaa(e)	0			EX_oaa(e)	0	0	0	0		EX_mal_D(e)	0		EX_mal_D(e)	0	0	0	0
EX_ocdca(e)	0			EX_ocdca(e)	0	0	0	0		EX_mal_L(e)	0		EX_mal_L(e)	0	0	0	0
EX_ocdcea(e)	0			EX_ocdcea(e)	0	0	0	0		EX_man(e)	0		EX_man(e)	0	0	0	0
EX_octa(e)	0			EX_octa(e)	0	0	0	0		EX_manur(e)	0		EX_manur(e)	0	0	0	0
EX_orn_D(e)	0			EX_orn_D(e)	0	0	0	0		EX_mcbtt(e)	0		EX_mcbtt(e)	0	0	0	0
EX_orn(e)	0			EX_orn(e)	0	0	0	0		EX_meoh(e)	0		EX_meoh(e)	0	0	0	0
EX_orot(e)	0			EX_orot(e)	0	0	0	0		EX_met_L(e)	0		EX_met_L(e)	0	0	0	0
EX_oxa(e)	0			EX_oxa(e)	0	0	0	0		EX_mmet(e)	0		EX_mmet(e)	0	0	0	0
EX_oxoarg_L(e)	0			EX_oxoarg_L(e)	0	0	0	0		EX_mso3(e)	0		EX_mso3(e)	0	0	0	0
EX_p_xyl(e)	0			EX_p_xyl(e)	0	0	0	0		EX_nac(e)	0		EX_nac(e)	0	0	0	0
EX_pac(e)	0			EX_pac(e)	0	0	0	0		EX_no2(e)	0		EX_no2(e)	0	0	0	0
EX_pacald(e)	0			EX_pacald(e)	0	0	0	0		EX_no3(e)	0		EX_no3(e)	0	0	0	0
EX_pb2(e)	0			EX_pb2(e)	0	0	0	0		EX_no(e)	0		EX_no(e)	0	0	0	0
EX_pea(e)	0			EX_pea(e)	0	0	0	0		EX_nona(e)	0		EX_nona(e)	0	0	0	0
EX_peamn(e)	0			EX_peamn(e)	0	0	0	0		EX_o_xyl(e)	0		EX_o_xyl(e)	0	0	0	0
EX_pentso3(e)	0			EX_pentso3(e)	0	0	0	0		EX_oaa(e)	0		EX_oaa(e)	0	0	0	0
EX_phe_D(e)	0			EX_phe_D(e)	0	0	0	0		EX_ocdca(e)	0		EX_ocdca(e)	0	0	0	0
EX_phe_L(e)	0			EX_phe_L(e)	0	0	0	0		EX_ocdcea(e)	0		EX_ocdcea(e)	0	0	0	0
EX_phedca(e)	0			EX_phedca(e)	0	0	0	0		EX_octa(e)	0		EX_octa(e)	0	0	0	0
EX_phehpa(e)	0			EX_phehpa(e)	0	0	0	0		EX_orn_D(e)	0		EX_orn_D(e)	0	0	0	0
EX_phehxa(e)	0			EX_phehxa(e)	0	0	0	0		EX_orn(e)	0		EX_orn(e)	0	0	0	0
EX_pheme(e)	0			EX_pheme(e)	0	0	0	0		EX_orot(e)	0		EX_orot(e)	0	0	0	0
EX_phenona(e)	0			EX_phenona(e)	0	0	0	0		EX_oxa(e)	0		EX_oxa(e)	0	0	0	0
EX_pheocta(e)	0			EX_pheocta(e)	0	0	0	0		EX_oxoarg_L(e)	0		EX_oxoarg_L(e)	0	0	0	0
EX_phept(e)	0			EX_phept(e)	0	0	0	0		EX_p_xyl(e)	0		EX_p_xyl(e)	0	0	0	0
EX_phpyr(e)	0			EX_phpyr(e)	0	0	0	0		EX_pac(e)	0		EX_pac(e)	0	0	0	0
EX_pnto_R(e)	0			EX_pnto_R(e)	0	0	0	0		EX_pacald(e)	0		EX_pacald(e)	0	0	0	0
EX_ppa(e)	0			EX_ppa(e)	0	0	0	0		EX_pb2(e)	0		EX_pb2(e)	0	0	0	0
EX_ppi(e)	0			EX_ppi(e)	0	0	0	0		EX_pea(e)	0		EX_pea(e)	0	0	0	0
EX_prealg_MG_14_(e)	0			EX_prealg_MG_14_(e)	0	0	0	0		EX_peamn(e)	0		EX_peamn(e)	0	0	0	0
EX_prealg_MG_23_(e)	0			EX_prealg_MG_23_(e)	0	0	0	0		EX_pentso3(e)	0		EX_pentso3(e)	0	0	0	0
EX_prealg_MG_32_(e)	0			EX_prealg_MG_32_(e)	0	0	0	0		EX_phe_D(e)	0		EX_phe_D(e)	0	0	0	0
EX_prealg_MG_41_(e)	0			EX_prealg_MG_41_(e)	0	0	0	0		EX_phe_L(e)	0		EX_phe_L(e)	0	0	0	0
EX_prealginate_G_(e)	0			EX_prealginate_G_(e)	0	0	0	0		EX_phedca(e)	0		EX_phedca(e)	0	0	0	0
EX_pro_D(e)	0			EX_pro_D(e)	0	0	0	0		EX_phehpa(e)	0		EX_phehpa(e)	0	0	0	0
EX_pro_L(e)	0			EX_pro_L(e)	0	0	0	0		EX_phehxa(e)	0		EX_phehxa(e)	0	0	0	0
EX_progly(e)	0			EX_progly(e)	0	0	0	0		EX_pheme(e)	0		EX_pheme(e)	0	0	0	0
EX_pta(e)	0			EX_pta(e)	0	0	0	0		EX_phenona(e)	0		EX_phenona(e)	0	0	0	0
EX_ptrc(e)	0			EX_ptrc(e)	0	0	0	0		EX_pheocta(e)	0		EX_pheocta(e)	0	0	0	0
EX_ptsla(e)	0			EX_ptsla(e)	0	0	0	0		EX_phept(e)	0		EX_phept(e)	0	0	0	0
EX_pydam(e)	0			EX_pydam(e)	0	0	0	0		EX_phpyr(e)	0		EX_phpyr(e)	0	0	0	0
EX_pyovd(e)	0			EX_pyovd(e)	0	0	0	0		EX_pnto_R(e)	0		EX_pnto_R(e)	0	0	0	0
EX_pyovd_kt(e)	0			EX_pyovd_kt(e)	0	0	0	0		EX_ppa(e)	0		EX_ppa(e)	0	0	0	0
EX_pyr(e)	0			EX_pyr(e)	0	0	0	0		EX_ppi(e)	0		EX_ppi(e)	0	0	0	0
EX_quin_kt(e)	0			EX_quin_kt(e)	0	0	0	0		EX_prealg_MG_14_(e)	0		EX_prealg_MG_14_(e)	0	0	0	0
EX_rib_D(e)	0			EX_rib_D(e)	0	0	0	0		EX_prealg_MG_23_(e)	0		EX_prealg_MG_23_(e)	0	0	0	0
EX_sbo3(e)	0			EX_sbo3(e)	0	0	0	0		EX_prealg_MG_32_(e)	0		EX_prealg_MG_32_(e)	0	0	0	0
EX_sel(e)	0			EX_sel(e)	0	0	0	0		EX_prealg_MG_41_(e)	0		EX_prealg_MG_41_(e)	0	0	0	0
EX_ser_D(e)	0			EX_ser_D(e)	0	0	0	0		EX_prealginate_G_(e)	0		EX_prealginate_G_(e)	0	0	0	0
EX_ser_L(e)	0			EX_ser_L(e)	0	0	0	0		EX_pro_D(e)	0		EX_pro_D(e)	0	0	0	0
EX_sheme(e)	0			EX_sheme(e)	0	0	0	0		EX_pro_L(e)	0		EX_pro_L(e)	0	0	0	0
EX_skm(e)	0			EX_skm(e)	0	0	0	0		EX_progly(e)	0		EX_progly(e)	0	0	0	0
EX_so2(e)	0			EX_so2(e)	0	0	0	0		EX_pta(e)	0		EX_pta(e)	0	0	0	0
EX_so3(e)	0			EX_so3(e)	0	0	0	0		EX_ptrc(e)	0		EX_ptrc(e)	0	0	0	0
EX_spmd(e)	0			EX_spmd(e)	0	0	0	0		EX_ptsla(e)	0		EX_ptsla(e)	0	0	0	0
EX_succ(e)	0			EX_succ(e)	0	0	0	0		EX_pydam(e)	0		EX_pydam(e)	0	0	0	0
EX_sulfac(e)	0			EX_sulfac(e)	0	0	0	0		EX_pyovd(e)	0		EX_pyovd(e)	0	0	0	0
EX_tag160(e)	0			EX_tag160(e)	0	0	0	0		EX_pyovd_kt(e)	0		EX_pyovd_kt(e)	0	0	0	0
EX_tag180(e)	0			EX_tag180(e)	0	0	0	0		EX_pyr(e)	0		EX_pyr(e)	0	0	0	0
EX_tag181d9(e)	0			EX_tag181d9(e)	0	0	0	0		EX_quin_kt(e)	0		EX_quin_kt(e)	0	0	0	0
EX_tag182d9d12(e)	0			EX_tag182d9d12(e)	0	0	0	0		EX_rib_D(e)	0		EX_rib_D(e)	0	0	0	0
EX_taur(e)	0			EX_taur(e)	0	0	0	0		EX_sbo3(e)	0		EX_sbo3(e)	0	0	0	0
EX_tcynt(e)	0			EX_tcynt(e)	0	0	0	0		EX_sel(e)	0		EX_sel(e)	0	0	0	0
EX_thr_L(e)	0			EX_thr_L(e)	0	0	0	0		EX_ser_D(e)	0		EX_ser_D(e)	0	0	0	0
EX_thym(e)	0			EX_thym(e)	0	0	0	0		EX_ser_L(e)	0		EX_ser_L(e)	0	0	0	0
EX_tmanur(e)	0			EX_tmanur(e)	0	0	0	0		EX_sheme(e)	0		EX_sheme(e)	0	0	0	0
EX_tnt(e)	0			EX_tnt(e)	0	0	0	0		EX_skm(e)	0		EX_skm(e)	0	0	0	0
EX_tol(e)	0			EX_tol(e)	0	0	0	0		EX_so2(e)	0		EX_so2(e)	0	0	0	0
EX_trp_L(e)	0			EX_trp_L(e)	0	0	0	0		EX_so3(e)	0		EX_so3(e)	0	0	0	0
EX_tsul(e)	0			EX_tsul(e)	0	0	0	0		EX_spmd(e)	0		EX_spmd(e)	0	0	0	0
EX_ttdca(e)	0			EX_ttdca(e)	0	0	0	0		EX_succ(e)	0		EX_succ(e)	0	0	0	0
EX_ttdcea(e)	0			EX_ttdcea(e)	0	0	0	0		EX_sulfac(e)	0		EX_sulfac(e)	0	0	0	0
EX_ttrcyc(e)	0			EX_ttrcyc(e)	0	0	0	0		EX_tag160(e)	0		EX_tag160(e)	0	0	0	0
EX_tungs(e)	0			EX_tungs(e)	0	0	0	0		EX_tag180(e)	0		EX_tag180(e)	0	0	0	0
EX_tyr_D(e)	0			EX_tyr_D(e)	0	0	0	0		EX_tag181d9(e)	0		EX_tag181d9(e)	0	0	0	0
EX_tyr_L(e)	0			EX_tyr_L(e)	0	0	0	0		EX_tag182d9d12(e)	0		EX_tag182d9d12(e)	0	0	0	0
EX_ura(e)	0			EX_ura(e)	0	0	0	0		EX_taur(e)	0		EX_taur(e)	0	0	0	0
EX_urea(e)	0			EX_urea(e)	0	0	0	0		EX_tcynt(e)	0		EX_tcynt(e)	0	0	0	0
EX_uri(e)	0			EX_uri(e)	0	0	0	0		EX_thr_L(e)	0		EX_thr_L(e)	0	0	0	0
EX_vacc(e)	0			EX_vacc(e)	0	0	0	0		EX_thym(e)	0		EX_thym(e)	0	0	0	0
EX_val_D(e)	0			EX_val_D(e)	0	0	0	0		EX_tmanur(e)	0		EX_tmanur(e)	0	0	0	0
EX_val_L(e)	0			EX_val_L(e)	0	0	0	0		EX_tnt(e)	0		EX_tnt(e)	0	0	0	0
EX_vanln(e)	0			EX_vanln(e)	0	0	0	0		EX_tol(e)	0		EX_tol(e)	0	0	0	0
EX_vanlt(e)	0			EX_vanlt(e)	0	0	0	0		EX_trp_L(e)	0		EX_trp_L(e)	0	0	0	0
EX_xan(e)	0			EX_xan(e)	0	0	0	0		EX_tsul(e)	0		EX_tsul(e)	0	0	0	0
FA100ACPHi	0			FA100ACPHi	0	0	0	0		EX_ttdca(e)	0		EX_ttdca(e)	0	0	0	0
FA120ACPHi	0			FA120ACPHi	0	0	0	0		EX_ttdcea(e)	0		EX_ttdcea(e)	0	0	0	0
FA140ACPHi	0			FA140ACPHi	0	0	0	0		EX_ttrcyc(e)	0		EX_ttrcyc(e)	0	0	0	0
FA141ACPHi	0			FA141ACPHi	0	0	0	0		EX_tungs(e)	0		EX_tungs(e)	0	0	0	0
FA160ACPHi	0			FA160ACPHi	0	0	0	0		EX_tyr_D(e)	0		EX_tyr_D(e)	0	0	0	0
FA161ACPHi	0			FA161ACPHi	0	0	0	0		EX_tyr_L(e)	0		EX_tyr_L(e)	0	0	0	0
FA80ACPHi	0			FA80ACPHi	0	0	0	0		EX_ura(e)	0		EX_ura(e)	0	0	0	0
FACOAE100	0			FACOAE100	0	0	0	0		EX_urea(e)	0		EX_urea(e)	0	0	0	0
FACOAE120	0			FACOAE120	0	0	0	0		EX_uri(e)	0		EX_uri(e)	0	0	0	0
FACOAE140	0			FACOAE140	0	0	0	0		EX_vacc(e)	0		EX_vacc(e)	0	0	0	0
FACOAE141	0			FACOAE141	0	0	0	0		EX_val_D(e)	0		EX_val_D(e)	0	0	0	0
FACOAE160	0			FACOAE160	0	0	0	0		EX_val_L(e)	0		EX_val_L(e)	0	0	0	0
FACOAE161	0			FACOAE161	0	0	0	0		EX_vanln(e)	0		EX_vanln(e)	0	0	0	0
FACOAE180	0			FACOAE180	0	0	0	0		EX_vanlt(e)	0		EX_vanlt(e)	0	0	0	0
FACOAE181	0			FACOAE181	0	0	0	0		EX_xan(e)	0		EX_xan(e)	0	0	0	0
FACOAE181d11	0			FACOAE181d11	0	0	0	0		FA100ACPHi	0		FA100ACPHi	0	0	0	0
FACOAE182	0			FACOAE182	0	0	0	0		FA120ACPHi	0		FA120ACPHi	0	0	0	0
FACOAE50	0			FACOAE50	0	0	0	0		FA140ACPHi	0		FA140ACPHi	0	0	0	0
FACOAE60	0			FACOAE60	0	0	0	0		FA141ACPHi	0		FA141ACPHi	0	0	0	0
FACOAE70	0			FACOAE70	0	0	0	0		FA160ACPHi	0		FA160ACPHi	0	0	0	0
FACOAE80	0			FACOAE80	0	0	0	0		FA161ACPHi	0		FA161ACPHi	0	0	0	0
FACOAE90	0			FACOAE90	0	0	0	0		FA80ACPHi	0		FA80ACPHi	0	0	0	0
FACOAL100i	0			FACOAL100i	0	0	0	0		FACOAE100	0		FACOAE100	0	0	0	0
FACOAL100t2pp	0			FACOAL100t2pp	0	0	0	0		FACOAE120	0		FACOAE120	0	0	0	0
FACOAL120i	0			FACOAL120i	0	0	0	0		FACOAE140	0		FACOAE140	0	0	0	0
FACOAL120t2pp	0			FACOAL120t2pp	0	0	0	0		FACOAE141	0		FACOAE141	0	0	0	0
FACOAL140i	0			FACOAL140i	0	0	0	0		FACOAE160	0		FACOAE160	0	0	0	0
FACOAL140t2pp	0			FACOAL140t2pp	0	0	0	0		FACOAE161	0		FACOAE161	0	0	0	0
FACOAL141i	0			FACOAL141i	0	0	0	0		FACOAE180	0		FACOAE180	0	0	0	0
FACOAL141t2pp	0			FACOAL141t2pp	0	0	0	0		FACOAE181	0		FACOAE181	0	0	0	0
FACOAL160i	0			FACOAL160i	0	0	0	0		FACOAE181d11	0		FACOAE181d11	0	0	0	0
FACOAL160t2pp	0			FACOAL160t2pp	0	0	0	0		FACOAE182	0		FACOAE182	0	0	0	0
FACOAL161i	0			FACOAL161i	0	0	0	0		FACOAE50	0		FACOAE50	0	0	0	0
FACOAL161t2pp	0			FACOAL161t2pp	0	0	0	0		FACOAE60	0		FACOAE60	0	0	0	0
FACOAL180i	0			FACOAL180i	0	0	0	0		FACOAE70	0		FACOAE70	0	0	0	0
FACOAL180t2pp	0			FACOAL180t2pp	0	0	0	0		FACOAE80	0		FACOAE80	0	0	0	0
FACOAL1812i	0			FACOAL1812i	0	0	0	0		FACOAE90	0		FACOAE90	0	0	0	0
FACOAL181d11tpp	0			FACOAL181d11tpp	0	0	0	0		FACOAL100i	0		FACOAL100i	0	0	0	0
FACOAL181d6t2pp	0			FACOAL181d6t2pp	0	0	0	0		FACOAL100t2pp	0		FACOAL100t2pp	0	0	0	0
FACOAL181i	0			FACOAL181i	0	0	0	0		FACOAL120i	0		FACOAL120i	0	0	0	0
FACOAL181t2pp	0			FACOAL181t2pp	0	0	0	0		FACOAL120t2pp	0		FACOAL120t2pp	0	0	0	0
FACOAL1821i	0			FACOAL1821i	0	0	0	0		FACOAL140i	0		FACOAL140i	0	0	0	0
FACOAL182t2pp	0			FACOAL182t2pp	0	0	0	0		FACOAL140t2pp	0		FACOAL140t2pp	0	0	0	0
FACOAL50i	0			FACOAL50i	0	0	0	0		FACOAL141i	0		FACOAL141i	0	0	0	0
FACOAL50t2pp	0			FACOAL50t2pp	0	0	0	0		FACOAL141t2pp	0		FACOAL141t2pp	0	0	0	0
FACOAL60i	0			FACOAL60i	0	0	0	0		FACOAL160i	0		FACOAL160i	0	0	0	0
FACOAL60t2pp	0			FACOAL60t2pp	0	0	0	0		FACOAL160t2pp	0		FACOAL160t2pp	0	0	0	0
FACOAL70i	0			FACOAL70i	0	0	0	0		FACOAL161i	0		FACOAL161i	0	0	0	0
FACOAL70t2pp	0			FACOAL70t2pp	0	0	0	0		FACOAL161t2pp	0		FACOAL161t2pp	0	0	0	0
FACOAL80i	0			FACOAL80i	0	0	0	0		FACOAL180i	0		FACOAL180i	0	0	0	0
FACOAL80t2pp	0			FACOAL80t2pp	0	0	0	0		FACOAL180t2pp	0		FACOAL180t2pp	0	0	0	0
FACOAL90i	0			FACOAL90i	0	0	0	0		FACOAL1812i	0		FACOAL1812i	0	0	0	0
FACOAL90t2pp	0			FACOAL90t2pp	0	0	0	0		FACOAL181d11tpp	0		FACOAL181d11tpp	0	0	0	0
FACOALP100t2pp	0			FACOALP100t2pp	0	0	0	0		FACOAL181d6t2pp	0		FACOAL181d6t2pp	0	0	0	0
FACOALP50t2pp	0			FACOALP50t2pp	0	0	0	0		FACOAL181i	0		FACOAL181i	0	0	0	0
FACOALP60t2pp	0			FACOALP60t2pp	0	0	0	0		FACOAL181t2pp	0		FACOAL181t2pp	0	0	0	0
FACOALP70t2pp	0			FACOALP70t2pp	0	0	0	0		FACOAL1821i	0		FACOAL1821i	0	0	0	0
FACOALP80t2pp	0			FACOALP80t2pp	0	0	0	0		FACOAL182t2pp	0		FACOAL182t2pp	0	0	0	0
FACOALP90t2pp	0			FACOALP90t2pp	0	0	0	0		FACOAL50i	0		FACOAL50i	0	0	0	0
FACOALT60t2pp	0			FACOALT60t2pp	0	0	0	0		FACOAL50t2pp	0		FACOAL50t2pp	0	0	0	0
FALDH2	0			FALDH2	0	0	0	0		FACOAL60i	0		FACOAL60i	0	0	0	0
FALDep	0			FALDep	0	0	0	0		FACOAL60t2pp	0		FACOAL60t2pp	0	0	0	0
FALDtex	0			FALDtex	0	0	0	0		FACOAL70i	0		FACOAL70i	0	0	0	0
FALDtpp	0			FALDtpp	0	0	0	0		FACOAL70t2pp	0		FACOAL70t2pp	0	0	0	0
FALDtpp2	0			FALDtpp2	0	0	0	0		FACOAL80i	0		FACOAL80i	0	0	0	0
FALGTHLs	0			FALGTHLs	0	0	0	0		FACOAL80t2pp	0		FACOAL80t2pp	0	0	0	0
FCOAHA	0			FCOAHA	0	0	0	0		FACOAL90i	0		FACOAL90i	0	0	0	0
FDMO	0			FDMO	0	0	0	0		FACOAL90t2pp	0		FACOAL90t2pp	0	0	0	0
FDMO2	0			FDMO2	0	0	0	0		FACOALP100t2pp	0		FACOALP100t2pp	0	0	0	0
FDMO3	0			FDMO3	0	0	0	0		FACOALP50t2pp	0		FACOALP50t2pp	0	0	0	0
FDMO4	0			FDMO4	0	0	0	0		FACOALP60t2pp	0		FACOALP60t2pp	0	0	0	0
FDMO5	0			FDMO5	0	0	0	0		FACOALP70t2pp	0		FACOALP70t2pp	0	0	0	0
FDMO6	0			FDMO6	0	0	0	0		FACOALP80t2pp	0		FACOALP80t2pp	0	0	0	0
FDMO7	0			FDMO7	0	0	0	0		FACOALP90t2pp	0		FACOALP90t2pp	0	0	0	0
FDMOtau	0			FDMOtau	0	0	0	0		FACOALT60t2pp	0		FACOALT60t2pp	0	0	0	0
FE2t3pp	0			FE2t3pp	0	0	0	0		FALDH2	0		FALDH2	0	0	0	0
FE3DCIT2abcpp	0			FE3DCIT2abcpp	0	0	0	0		FALDep	0		FALDep	0	0	0	0
FE3DCITR2	0			FE3DCITR2	0	0	0	0		FALDtex	0		FALDtex	0	0	0	0
FE3DCITR3	0			FE3DCITR3	0	0	0	0		FALDtpp	0		FALDtpp	0	0	0	0
FE3DCITR4	0			FE3DCITR4	0	0	0	0		FALDtpp2	0		FALDtpp2	0	0	0	0
FE3DCITabcpp	0			FE3DCITabcpp	0	0	0	0		FALGTHLs	0		FALGTHLs	0	0	0	0
FE3DCITtonex	0			FE3DCITtonex	0	0	0	0		FCOAHA	0		FCOAHA	0	0	0	0
FE3PYOVD2tonex	0			FE3PYOVD2tonex	0	0	0	0		FDMO	0		FDMO	0	0	0	0
FE3PYOVDDR	0			FE3PYOVDDR	0	0	0	0		FDMO2	0		FDMO2	0	0	0	0
FE3PYOVDDR2	0			FE3PYOVDDR2	0	0	0	0		FDMO3	0		FDMO3	0	0	0	0
FE3PYOVDL	0			FE3PYOVDL	0	0	0	0		FDMO4	0		FDMO4	0	0	0	0
FE3PYOVDL2	0			FE3PYOVDL2	0	0	0	0		FDMO5	0		FDMO5	0	0	0	0
FE3PYOVDtonex	0			FE3PYOVDtonex	0	0	0	0		FDMO6	0		FDMO6	0	0	0	0
FECRMR1	0			FECRMR1	0	0	0	0		FDMO7	0		FDMO7	0	0	0	0
FECRMR2	0			FECRMR2	0	0	0	0		FDMOtau	0		FDMOtau	0	0	0	0
FECRMUtex	0			FECRMUtex	0	0	0	0		FE2t3pp	0		FE2t3pp	0	0	0	0
FECRMUtpp	0			FECRMUtpp	0	0	0	0		FE3DCIT2abcpp	0		FE3DCIT2abcpp	0	0	0	0
FECRMabcpp	0			FECRMabcpp	0	0	0	0		FE3DCITR2	0		FE3DCITR2	0	0	0	0
FECRMexs	0			FECRMexs	0	0	0	0		FE3DCITR4	0		FE3DCITR4	0	0	0	0
FECRMtonex	0			FECRMtonex	0	0	0	0		FE3DCITabcpp	0		FE3DCITabcpp	0	0	0	0
FEENTERR1	0			FEENTERR1	0	0	0	0		FE3DCITtonex	0		FE3DCITtonex	0	0	0	0
FEENTERR2	0			FEENTERR2	0	0	0	0		FE3PYOVD2tonex	0		FE3PYOVD2tonex	0	0	0	0
FEENTERabcpp	0			FEENTERabcpp	0	0	0	0		FE3PYOVDDR	0		FE3PYOVDDR	0	0	0	0
FEENTERexs	0			FEENTERexs	0	0	0	0		FE3PYOVDDR2	0		FE3PYOVDDR2	0	0	0	0
FEENTERtex	0			FEENTERtex	0	0	0	0		FE3PYOVDL	0		FE3PYOVDL	0	0	0	0
FEENTERtonex	0			FEENTERtonex	0	0	0	0		FE3PYOVDL2	0		FE3PYOVDL2	0	0	0	0
FEENTERtpp	0			FEENTERtpp	0	0	0	0		FE3PYOVDtonex	0		FE3PYOVDtonex	0	0	0	0
FEOXAMR1	0			FEOXAMR1	0	0	0	0		FECRMR1	0		FECRMR1	0	0	0	0
FEOXAMR2	0			FEOXAMR2	0	0	0	0		FECRMR2	0		FECRMR2	0	0	0	0
FEOXAMUtex	0			FEOXAMUtex	0	0	0	0		FECRMUtex	0		FECRMUtex	0	0	0	0
FEOXAMUtpp	0			FEOXAMUtpp	0	0	0	0		FECRMUtpp	0		FECRMUtpp	0	0	0	0
FEOXAMabcpp	0			FEOXAMabcpp	0	0	0	0		FECRMabcpp	0		FECRMabcpp	0	0	0	0
FEOXAMexs	0			FEOXAMexs	0	0	0	0		FECRMexs	0		FECRMexs	0	0	0	0
FEOXAMtonex	0			FEOXAMtonex	0	0	0	0		FECRMtonex	0		FECRMtonex	0	0	0	0
FERULCOAS	0			FERULCOAS	0	0	0	0		FEENTERR1	0		FEENTERR1	0	0	0	0
FERtex	0			FERtex	0	0	0	0		FEENTERR2	0		FEENTERR2	0	0	0	0
FERtpp	0			FERtpp	0	0	0	0		FEENTERabcpp	0		FEENTERabcpp	0	0	0	0
FMETTRS	0			FMETTRS	0	0	0	0		FEENTERexs	0		FEENTERexs	0	0	0	0
FMNR2r	0			FMNR2r	0	0	0	0		FEENTERtex	0		FEENTERtex	0	0	0	0
FMNRx	0			FMNRx	0	0	0	0		FEENTERtonex	0		FEENTERtonex	0	0	0	0
FOLD3	0			FOLD3	0	0	0	0		FEENTERtpp	0		FEENTERtpp	0	0	0	0
FORGLUIH2	0			FORGLUIH2	0	0	0	0		FEOXAMR1	0		FEOXAMR1	0	0	0	0
FORt2pp	0			FORt2pp	0	0	0	0		FEOXAMR2	0		FEOXAMR2	0	0	0	0
FORtex	0			FORtex	0	0	0	0		FEOXAMUtex	0		FEOXAMUtex	0	0	0	0
FRUK	0			FRUK	0	0	0	0		FEOXAMUtpp	0		FEOXAMUtpp	0	0	0	0
FRUptspp	0			FRUptspp	0	0	0	0		FEOXAMabcpp	0		FEOXAMabcpp	0	0	0	0
FRUtex	0			FRUtex	0	0	0	0		FEOXAMexs	0		FEOXAMexs	0	0	0	0
FTHFCL	0			FTHFCL	0	0	0	0		FEOXAMtonex	0		FEOXAMtonex	0	0	0	0
FTHFD	0			FTHFD	0	0	0	0		FERULCOAS	0		FERULCOAS	0	0	0	0
FUMAC	0			FUMAC	0	0	0	0		FERtex	0		FERtex	0	0	0	0
FUMt2_2pp	0			FUMt2_2pp	0	0	0	0		FERtpp	0		FERtpp	0	0	0	0
FUMtex	0			FUMtex	0	0	0	0		FMETTRS	0		FMETTRS	0	0	0	0
G1PTT	0			G1PTT	0	0	0	0		FMNRx	0		FMNRx	0	0	0	0
G2PP	0			G2PP	0	0	0	0		FOLD3	0		FOLD3	0	0	0	0
G3PAT120	0			G3PAT120	0	0	0	0		FORGLUIH2	0		FORGLUIH2	0	0	0	0
G3PAT141	0			G3PAT141	0	0	0	0		FORt2pp	0		FORt2pp	0	0	0	0
G3PD5	0			G3PD5	0	0	0	0		FORtex	0		FORtex	0	0	0	0
G3PEabcpp	0			G3PEabcpp	0	0	0	0		FRDO7r	0		FRDO7r	0	0	0	0
G3PGabcpp	0			G3PGabcpp	0	0	0	0		FRUK	0		FRUK	0	0	0	0
G6PBDH	0			G6PBDH	0	0	0	0		FRUptspp	0		FRUptspp	0	0	0	0
G6PDH2	0			G6PDH2	0	0	0	0		FRUtex	0		FRUtex	0	0	0	0
G6PI	0			G6PI	0	0	0	0		FTHFCL	0		FTHFCL	0	0	0	0
GACH	0			GACH	0	0	0	0		FTHFD	0		FTHFD	0	0	0	0
GAD2ktpp	0			GAD2ktpp	0	0	0	0		FUMAC	0		FUMAC	0	0	0	0
GADOX	0			GADOX	0	0	0	0		FUMt2_2pp	0		FUMt2_2pp	0	0	0	0
GALCTD	0			GALCTD	0	0	0	0		FUMtex	0		FUMtex	0	0	0	0
GALCTt2rpp	0			GALCTt2rpp	0	0	0	0		G1PTT	0		G1PTT	0	0	0	0
GALCTtex	0			GALCTtex	0	0	0	0		G2PP	0		G2PP	0	0	0	0
GALURDH	0			GALURDH	0	0	0	0		G3PAT120	0		G3PAT120	0	0	0	0
GALURt2rpp	0			GALURt2rpp	0	0	0	0		G3PAT141	0		G3PAT141	0	0	0	0
GALURtex	0			GALURtex	0	0	0	0		G3PD5	0		G3PD5	0	0	0	0
GART	0			GART	0	0	0	0		G3PEabcpp	0		G3PEabcpp	0	0	0	0
GAt1	0			GAt1	0	0	0	0		G3PGabcpp	0		G3PGabcpp	0	0	0	0
GAt2pp	0			GAt2pp	0	0	0	0		G6PBDH	0		G6PBDH	0	0	0	0
GBDM	0			GBDM	0	0	0	0		G6PDH2	0		G6PDH2	0	0	0	0
GCALDtabcpp	0			GCALDtabcpp	0	0	0	0		G6PI	0		G6PI	0	0	0	0
GDBTALDH	0			GDBTALDH	0	0	0	0		GACH	0		GACH	0	0	0	0
GDPDPK	0			GDPDPK	0	0	0	0		GAD2ktpp	0		GAD2ktpp	0	0	0	0
GDPMANNDH	0			GDPMANNDH	0	0	0	0		GADOX	0		GADOX	0	0	0	0
GDPTPDP	0			GDPTPDP	0	0	0	0		GALCTD	0		GALCTD	0	0	0	0
GG15DAPAH	0			GG15DAPAH	0	0	0	0		GALCTt2rpp	0		GALCTt2rpp	0	0	0	0
GG15DAPDxr	0			GG15DAPDxr	0	0	0	0		GALCTtex	0		GALCTtex	0	0	0	0
GG15DAPO	0			GG15DAPO	0	0	0	0		GALURDH	0		GALURDH	0	0	0	0
GG15DAPS	0			GG15DAPS	0	0	0	0		GALURt2rpp	0		GALURt2rpp	0	0	0	0
GGDAPAH	0			GGDAPAH	0	0	0	0		GALURtex	0		GALURtex	0	0	0	0
GGDAPDxr	0			GGDAPDxr	0	0	0	0		GART	0		GART	0	0	0	0
GGDAPO	0			GGDAPO	0	0	0	0		GAt1	0		GAt1	0	0	0	0
GGDAPS	0			GGDAPS	0	0	0	0		GAt2pp	0		GAt2pp	0	0	0	0
GGGABADxr	0			GGGABADxr	0	0	0	0		GBDM	0		GBDM	0	0	0	0
GGGABAH	0			GGGABAH	0	0	0	0		GCALDtabcpp	0		GCALDtabcpp	0	0	0	0
GGPTRCO	0			GGPTRCO	0	0	0	0		GDBTALDH	0		GDBTALDH	0	0	0	0
GGPTRCS	0			GGPTRCS	0	0	0	0		GDPDPK	0		GDPDPK	0	0	0	0
GGSPMDO	0			GGSPMDO	0	0	0	0		GDPMANNDH	0		GDPMANNDH	0	0	0	0
GGSPMDS	0			GGSPMDS	0	0	0	0		GDPTPDP	0		GDPTPDP	0	0	0	0
GLBRAN3	0			GLBRAN3	0	0	0	0		GG15DAPAH	0		GG15DAPAH	0	0	0	0
GLCNtex	0			GLCNtex	0	0	0	0		GG15DAPDxr	0		GG15DAPDxr	0	0	0	0
GLCOAS	0			GLCOAS	0	0	0	0		GG15DAPO	0		GG15DAPO	0	0	0	0
GLCOASYNT	0			GLCOASYNT	0	0	0	0		GG15DAPS	0		GG15DAPS	0	0	0	0
GLCP3	0			GLCP3	0	0	0	0		GGDAPAH	0		GGDAPAH	0	0	0	0
GLCP4	0			GLCP4	0	0	0	0		GGDAPDxr	0		GGDAPDxr	0	0	0	0
GLCRD	0			GLCRD	0	0	0	0		GGDAPO	0		GGDAPO	0	0	0	0
GLCRt2rpp	0			GLCRt2rpp	0	0	0	0		GGDAPS	0		GGDAPS	0	0	0	0
GLCRtex	0			GLCRtex	0	0	0	0		GGGABADxr	0		GGGABADxr	0	0	0	0
GLCS3	0			GLCS3	0	0	0	0		GGGABAH	0		GGGABAH	0	0	0	0
GLCURDH	0			GLCURDH	0	0	0	0		GGPTRCO	0		GGPTRCO	0	0	0	0
GLCURt2rpp	0			GLCURt2rpp	0	0	0	0		GGPTRCS	0		GGPTRCS	0	0	0	0
GLCURtex	0			GLCURtex	0	0	0	0		GGSPMDO	0		GGSPMDO	0	0	0	0
GLCabcpp	0			GLCabcpp	0	0	0	0		GGSPMDS	0		GGSPMDS	0	0	0	0
GLDBRAN3	0			GLDBRAN3	0	0	0	0		GLBRAN3	0		GLBRAN3	0	0	0	0
GLGC	0			GLGC	0	0	0	0		GLCNtex	0		GLCNtex	0	0	0	0
GLNTRAT	0			GLNTRAT	0	0	0	0		GLCOAS	0		GLCOAS	0	0	0	0
GLNTRS	0			GLNTRS	0	0	0	0		GLCOASYNT	0		GLCOASYNT	0	0	0	0
GLNtex	0			GLNtex	0	0	0	0		GLCP3	0		GLCP3	0	0	0	0
GLUNpp	0			GLUNpp	0	0	0	0		GLCP4	0		GLCP4	0	0	0	0
GLUSy	0			GLUSy	0	0	0	0		GLCS3	0		GLCS3	0	0	0	0
GLUTARt2rpp	0			GLUTARt2rpp	0	0	0	0		GLCURDH	0		GLCURDH	0	0	0	0
GLUTARtex	0			GLUTARtex	0	0	0	0		GLCURt2rpp	0		GLCURt2rpp	0	0	0	0
GLUTCOADHc	0			GLUTCOADHc	0	0	0	0		GLCURtex	0		GLCURtex	0	0	0	0
GLUabcpp	0			GLUabcpp	0	0	0	0		GLCabcpp	0		GLCabcpp	0	0	0	0
GLUt2pp	0			GLUt2pp	0	0	0	0		GLDBRAN3	0		GLDBRAN3	0	0	0	0
GLUt4pp	0			GLUt4pp	0	0	0	0		GLGC	0		GLGC	0	0	0	0
GLUtex	0			GLUtex	0	0	0	0		GLNTRAT	0		GLNTRAT	0	0	0	0
GLXCL	0			GLXCL	0	0	0	0		GLNTRS	0		GLNTRS	0	0	0	0
GLXO3	0			GLXO3	0	0	0	0		GLNtex	0		GLNtex	0	0	0	0
GLYALDDr	0			GLYALDDr	0	0	0	0		GLUNpp	0		GLUNpp	0	0	0	0
GLYALDtex	0			GLYALDtex	0	0	0	0		GLUSy	0		GLUSy	0	0	0	0
GLYALDtpp	0			GLYALDtpp	0	0	0	0		GLUTARt2rpp	0		GLUTARt2rpp	0	0	0	0
GLYBACT1r	0			GLYBACT1r	0	0	0	0		GLUTARtex	0		GLUTARtex	0	0	0	0
GLYBCOAT	0			GLYBCOAT	0	0	0	0		GLUTCOADHc	0		GLUTCOADHc	0	0	0	0
GLYBabcpp	0			GLYBabcpp	0	0	0	0		GLUabcpp	0		GLUabcpp	0	0	0	0
GLYBt2pp	0			GLYBt2pp	0	0	0	0		GLUt2pp	0		GLUt2pp	0	0	0	0
GLYBtex	0			GLYBtex	0	0	0	0		GLUt4pp	0		GLUt4pp	0	0	0	0
GLYBti4pp	0			GLYBti4pp	0	0	0	0		GLUtex	0		GLUtex	0	0	0	0
GLYCAt2rpp	0			GLYCAt2rpp	0	0	0	0		GLXO3	0		GLXO3	0	0	0	0
GLYCAtex	0			GLYCAtex	0	0	0	0		GLYALDtex	0		GLYALDtex	0	0	0	0
GLYCK	0			GLYCK	0	0	0	0		GLYALDtpp	0		GLYALDtpp	0	0	0	0
GLYCL	0			GLYCL	0	0	0	0		GLYBACT1r	0		GLYBACT1r	0	0	0	0
GLYCLTDx	0			GLYCLTDx	0	0	0	0		GLYBCOAT	0		GLYBCOAT	0	0	0	0
GLYCLTDy	0			GLYCLTDy	0	0	0	0		GLYBabcpp	0		GLYBabcpp	0	0	0	0
GLYCLTt2rpp	0			GLYCLTt2rpp	0	0	0	0		GLYBt2pp	0		GLYBt2pp	0	0	0	0
GLYCLTt4pp	0			GLYCLTt4pp	0	0	0	0		GLYBtex	0		GLYBtex	0	0	0	0
GLYCLTtex	0			GLYCLTtex	0	0	0	0		GLYBti4pp	0		GLYBti4pp	0	0	0	0
GLYCOLDHpp	0			GLYCOLDHpp	0	0	0	0		GLYCAt2rpp	0		GLYCAt2rpp	0	0	0	0
GLYCOLtex	0			GLYCOLtex	0	0	0	0		GLYCAtex	0		GLYCAtex	0	0	0	0
GLYD	0			GLYD	0	0	0	0		GLYCK	0		GLYCK	0	0	0	0
GLYGLNabcpp	0			GLYGLNabcpp	0	0	0	0		GLYCL	0		GLYCL	0	0	0	0
GLYGLNtex	0			GLYGLNtex	0	0	0	0		GLYCLTDx	0		GLYCLTDx	0	0	0	0
GLYGLUabcpp	0			GLYGLUabcpp	0	0	0	0		GLYCLTDy	0		GLYCLTDy	0	0	0	0
GLYGLUtex	0			GLYGLUtex	0	0	0	0		GLYCLTt4pp	0		GLYCLTt4pp	0	0	0	0
GLYGLYabcpp	0			GLYGLYabcpp	0	0	0	0		GLYCOLDHpp	0		GLYCOLDHpp	0	0	0	0
GLYGLYtex	0			GLYGLYtex	0	0	0	0		GLYCOLtex	0		GLYCOLtex	0	0	0	0
GLYMETabcpp	0			GLYMETabcpp	0	0	0	0		GLYCtex	0		GLYCtex	0	0	0	0
GLYMETtex	0			GLYMETtex	0	0	0	0		GLYGLNabcpp	0		GLYGLNabcpp	0	0	0	0
GLYO	0			GLYO	0	0	0	0		GLYGLNtex	0		GLYGLNtex	0	0	0	0
GLYOX	0			GLYOX	0	0	0	0		GLYGLUabcpp	0		GLYGLUabcpp	0	0	0	0
GLYPHEabcpp	0			GLYPHEabcpp	0	0	0	0		GLYGLUtex	0		GLYGLUtex	0	0	0	0
GLYPHEtex	0			GLYPHEtex	0	0	0	0		GLYGLYabcpp	0		GLYGLYabcpp	0	0	0	0
GLYSERabcpp	0			GLYSERabcpp	0	0	0	0		GLYGLYtex	0		GLYGLYtex	0	0	0	0
GLYSERtex	0			GLYSERtex	0	0	0	0		GLYMETabcpp	0		GLYMETabcpp	0	0	0	0
GLYTRS	0			GLYTRS	0	0	0	0		GLYMETtex	0		GLYMETtex	0	0	0	0
GLYabc2pp	0			GLYabc2pp	0	0	0	0		GLYO	0		GLYO	0	0	0	0
GLYt2pp	0			GLYt2pp	0	0	0	0		GLYOX	0		GLYOX	0	0	0	0
GLYt4pp	0			GLYt4pp	0	0	0	0		GLYPHEabcpp	0		GLYPHEabcpp	0	0	0	0
GLYtex	0			GLYtex	0	0	0	0		GLYPHEtex	0		GLYPHEtex	0	0	0	0
GMAND	0			GMAND	0	0	0	0		GLYSERabcpp	0		GLYSERabcpp	0	0	0	0
GNNUC	0			GNNUC	0	0	0	0		GLYSERtex	0		GLYSERtex	0	0	0	0
GPDDA2	0			GPDDA2	0	0	0	0		GLYTRS	0		GLYTRS	0	0	0	0
GPDDA4	0			GPDDA4	0	0	0	0		GLYabc2pp	0		GLYabc2pp	0	0	0	0
GPTNH	0			GPTNH	0	0	0	0		GLYt2pp	0		GLYt2pp	0	0	0	0
GRXR	0			GRXR	0	0	0	0		GLYt4pp	0		GLYt4pp	0	0	0	0
GTHOr	0			GTHOr	0	0	0	0		GLYtex	0		GLYtex	0	0	0	0
GTHPi	0			GTHPi	0	0	0	0		GMAND	0		GMAND	0	0	0	0
GTHRDHpp	0			GTHRDHpp	0	0	0	0		GNNUC	0		GNNUC	0	0	0	0
GTHRDabc2pp	0			GTHRDabc2pp	0	0	0	0		GPDDA2	0		GPDDA2	0	0	0	0
GTPDPDP	0			GTPDPDP	0	0	0	0		GPDDA4	0		GPDDA4	0	0	0	0
GTPDPK	0			GTPDPK	0	0	0	0		GPTNH	0		GPTNH	0	0	0	0
GTPHs	0			GTPHs	0	0	0	0		GRXR	0		GRXR	0	0	0	0
GTR1_kt	0			GTR1_kt	0	0	0	0		GTHOr	0		GTHOr	0	0	0	0
GTR2_kt	0			GTR2_kt	0	0	0	0		GTHPi	0		GTHPi	0	0	0	0
GUACYC	0			GUACYC	0	0	0	0		GTHRDHpp	0		GTHRDHpp	0	0	0	0
GUAD	0			GUAD	0	0	0	0		GTHRDabc2pp	0		GTHRDabc2pp	0	0	0	0
GUAPRT	0			GUAPRT	0	0	0	0		GTPDPDP	0		GTPDPDP	0	0	0	0
GUAt2pp	0			GUAt2pp	0	0	0	0		GTPDPK	0		GTPDPK	0	0	0	0
GUAtex	0			GUAtex	0	0	0	0		GTPHs	0		GTPHs	0	0	0	0
GUDACabcpp	0			GUDACabcpp	0	0	0	0		GTR1_kt	0		GTR1_kt	0	0	0	0
GUDACtex	0			GUDACtex	0	0	0	0		GTR2_kt	0		GTR2_kt	0	0	0	0
GUDBUTNAH	0			GUDBUTNAH	0	0	0	0		GUACYC	0		GUACYC	0	0	0	0
GUDPTNabcpp	0			GUDPTNabcpp	0	0	0	0		GUAD	0		GUAD	0	0	0	0
GUDPTNtex	0			GUDPTNtex	0	0	0	0		GUAPRT	0		GUAPRT	0	0	0	0
H2CO3D	0			H2CO3D	0	0	0	0		GUAt2pp	0		GUAt2pp	0	0	0	0
H2CO3D2	0			H2CO3D2	0	0	0	0		GUAtex	0		GUAtex	0	0	0	0
H2O2tex	0			H2O2tex	0	0	0	0		GUDACabcpp	0		GUDACabcpp	0	0	0	0
H2SO	0			H2SO	0	0	0	0		GUDACtex	0		GUDACtex	0	0	0	0
H2St1pp	0			H2St1pp	0	0	0	0		GUDBUTNAH	0		GUDBUTNAH	0	0	0	0
H2Stex	0			H2Stex	0	0	0	0		GUDPTNabcpp	0		GUDPTNabcpp	0	0	0	0
HACD10i	0			HACD10i	0	0	0	0		GUDPTNtex	0		GUDPTNtex	0	0	0	0
HACD11i	0			HACD11i	0	0	0	0		H2CO3D	0		H2CO3D	0	0	0	0
HACD12i	0			HACD12i	0	0	0	0		H2CO3D2	0		H2CO3D2	0	0	0	0
HACD13i	0			HACD13i	0	0	0	0		H2O2tex	0		H2O2tex	0	0	0	0
HACD14i	0			HACD14i	0	0	0	0		H2SO	0		H2SO	0	0	0	0
HACD15i	0			HACD15i	0	0	0	0		H2St1pp	0		H2St1pp	0	0	0	0
HACD16i	0			HACD16i	0	0	0	0		H2Stex	0		H2Stex	0	0	0	0
HACD17i	0			HACD17i	0	0	0	0		HACD10i	0		HACD10i	0	0	0	0
HACD18i	0			HACD18i	0	0	0	0		HACD11i	0		HACD11i	0	0	0	0
HACD19i	0			HACD19i	0	0	0	0		HACD12i	0		HACD12i	0	0	0	0
HACD1i	0			HACD1i	0	0	0	0		HACD13i	0		HACD13i	0	0	0	0
HACD20i	0			HACD20i	0	0	0	0		HACD14i	0		HACD14i	0	0	0	0
HACD21i	0			HACD21i	0	0	0	0		HACD15i	0		HACD15i	0	0	0	0
HACD22i	0			HACD22i	0	0	0	0		HACD16i	0		HACD16i	0	0	0	0
HACD23i	0			HACD23i	0	0	0	0		HACD17i	0		HACD17i	0	0	0	0
HACD24i	0			HACD24i	0	0	0	0		HACD18i	0		HACD18i	0	0	0	0
HACD25i	0			HACD25i	0	0	0	0		HACD19i	0		HACD19i	0	0	0	0
HACD26i	0			HACD26i	0	0	0	0		HACD1i	0		HACD1i	0	0	0	0
HACD27i	0			HACD27i	0	0	0	0		HACD20i	0		HACD20i	0	0	0	0
HACD28i	0			HACD28i	0	0	0	0		HACD21i	0		HACD21i	0	0	0	0
HACD29i	0			HACD29i	0	0	0	0		HACD22i	0		HACD22i	0	0	0	0
HACD2i	0			HACD2i	0	0	0	0		HACD23i	0		HACD23i	0	0	0	0
HACD30i	0			HACD30i	0	0	0	0		HACD24i	0		HACD24i	0	0	0	0
HACD31i	0			HACD31i	0	0	0	0		HACD25i	0		HACD25i	0	0	0	0
HACD32i	0			HACD32i	0	0	0	0		HACD26i	0		HACD26i	0	0	0	0
HACD33i	0			HACD33i	0	0	0	0		HACD27i	0		HACD27i	0	0	0	0
HACD3i	0			HACD3i	0	0	0	0		HACD28i	0		HACD28i	0	0	0	0
HACD4i	0			HACD4i	0	0	0	0		HACD29i	0		HACD29i	0	0	0	0
HACD5i	0			HACD5i	0	0	0	0		HACD2i	0		HACD2i	0	0	0	0
HACD6i	0			HACD6i	0	0	0	0		HACD30i	0		HACD30i	0	0	0	0
HACD7i	0			HACD7i	0	0	0	0		HACD31i	0		HACD31i	0	0	0	0
HACD8i	0			HACD8i	0	0	0	0		HACD32i	0		HACD32i	0	0	0	0
HACD9	0			HACD9	0	0	0	0		HACD33i	0		HACD33i	0	0	0	0
HACD9i	0			HACD9i	0	0	0	0		HACD3i	0		HACD3i	0	0	0	0
HADPCOADH3	0			HADPCOADH3	0	0	0	0		HACD4i	0		HACD4i	0	0	0	0
HAT40tex	0			HAT40tex	0	0	0	0		HACD5i	0		HACD5i	0	0	0	0
HAT40tpp	0			HAT40tpp	0	0	0	0		HACD6i	0		HACD6i	0	0	0	0
HATBH	0			HATBH	0	0	0	0		HACD7i	0		HACD7i	0	0	0	0
HCYSMT	0			HCYSMT	0	0	0	0		HACD8i	0		HACD8i	0	0	0	0
HCYSMT2	0			HCYSMT2	0	0	0	0		HACD9	0		HACD9	0	0	0	0
HCYStabcpp	0			HCYStabcpp	0	0	0	0		HACD9i	0		HACD9i	0	0	0	0
HCYStex	0			HCYStex	0	0	0	0		HADPCOADH3	0		HADPCOADH3	0	0	0	0
HDCAtexi	0			HDCAtexi	0	0	0	0		HAT40tex	0		HAT40tex	0	0	0	0
HDCEAtexi	0			HDCEAtexi	0	0	0	0		HAT40tpp	0		HAT40tpp	0	0	0	0
HDCOAI	0			HDCOAI	0	0	0	0		HATBH	0		HATBH	0	0	0	0
HEX1	0			HEX1	0	0	0	0		HCYSMT	0		HCYSMT	0	0	0	0
HG2t3pp	0			HG2t3pp	0	0	0	0		HCYSMT2	0		HCYSMT2	0	0	0	0
HG2tex	0			HG2tex	0	0	0	0		HCYStabcpp	0		HCYStabcpp	0	0	0	0
HG2tppi	0			HG2tppi	0	0	0	0		HCYStex	0		HCYStex	0	0	0	0
HGENTISt2pp	0			HGENTISt2pp	0	0	0	0		HDCAtexi	0		HDCAtexi	0	0	0	0
HGENTIStex	0			HGENTIStex	0	0	0	0		HDCEAtexi	0		HDCEAtexi	0	0	0	0
HGNTOR	0			HGNTOR	0	0	0	0		HDCOAI	0		HDCOAI	0	0	0	0
HIBDkt	0			HIBDkt	0	0	0	0		HEX1	0		HEX1	0	0	0	0
HISD	0			HISD	0	0	0	0		HG2t3pp	0		HG2t3pp	0	0	0	0
HISGLYabcpp	0			HISGLYabcpp	0	0	0	0		HG2tex	0		HG2tex	0	0	0	0
HISGLYtex	0			HISGLYtex	0	0	0	0		HG2tppi	0		HG2tppi	0	0	0	0
HISHISabcpp	0			HISHISabcpp	0	0	0	0		HGENTISt2pp	0		HGENTISt2pp	0	0	0	0
HISHIStex	0			HISHIStex	0	0	0	0		HGENTIStex	0		HGENTIStex	0	0	0	0
HISTRS	0			HISTRS	0	0	0	0		HGNTOR	0		HGNTOR	0	0	0	0
HISabcpp	0			HISabcpp	0	0	0	0		HIBDkt	0		HIBDkt	0	0	0	0
HISt2rpp	0			HISt2rpp	0	0	0	0		HISD	0		HISD	0	0	0	0
HIStex	0			HIStex	0	0	0	0		HISGLYabcpp	0		HISGLYabcpp	0	0	0	0
HIUHY	0			HIUHY	0	0	0	0		HISGLYtex	0		HISGLYtex	0	0	0	0
HMGL	0			HMGL	0	0	0	0		HISHISabcpp	0		HISHISabcpp	0	0	0	0
HMPK1	0			HMPK1	0	0	0	0		HISHIStex	0		HISHIStex	0	0	0	0
HMSD	0			HMSD	0	0	0	0		HISTRS	0		HISTRS	0	0	0	0
HMSD2	0			HMSD2	0	0	0	0		HISabcpp	0		HISabcpp	0	0	0	0
HMSH2	0			HMSH2	0	0	0	0		HISt2rpp	0		HISt2rpp	0	0	0	0
HMSH3	0			HMSH3	0	0	0	0		HIStex	0		HIStex	0	0	0	0
HOMt2pp	0			HOMt2pp	0	0	0	0		HIUHY	0		HIUHY	0	0	0	0
HOMtex	0			HOMtex	0	0	0	0		HMGL	0		HMGL	0	0	0	0
HOMtpp	0			HOMtpp	0	0	0	0		HMPK1	0		HMPK1	0	0	0	0
HOPNTAL2	0			HOPNTAL2	0	0	0	0		HMSD	0		HMSD	0	0	0	0
HOPNTAL3	0			HOPNTAL3	0	0	0	0		HMSD2	0		HMSD2	0	0	0	0
HOXG	0			HOXG	0	0	0	0		HMSH2	0		HMSH2	0	0	0	0
[truncated: 827 more rows]
